# Supplementary material for: Evolutionary and ecological processes influencing chemical defense variation in an aposematic and mimetic Heliconius butterfly
Source: PeerJ. 2021 Jun 18;9:e11523. doi: 10.7717/peerj.11523 (PMC8216171; doi:10.7717/peerj.11523)
Supplement: Supplemental Information 5 [file peerj-09-11523-s005.csv]

ID	Generation	Sex	ID_mother	MOTHER_Lotaustralin%	MOTHER_Linamarin%	MOTHER_Total_cyanogens%	ID_father	FATHER_Lotaustralin%	FATHER_Linamarin%	FATHER_Total_cyanogens%	MIDPARENT_Lotaustralin%	MIDPARENT_Linamarin%	MIDPARENT_Total_cyanogens%	Fed_with_Passiflora_type	Plant_origin	Plant_treatment	Adult_mass_mg	NMR_id	Dry_mass_g	Lotaustralin_%	Linamarin_%	Total_cyanogens_%
1029	P	MALE	NA	NA	NA	NA	NA	NA	NA	NA	NA	NA	NA	st	st	st	NA	655	0,019	0,249335372	0,573335917	0,822671289
1030	P	MALE	NA	NA	NA	NA	NA	NA	NA	NA	NA	NA	NA	st	st	st	NA	656	0,0157	0,163842594	0,397314058	0,561156652
1031	P	FEMALE	NA	NA	NA	NA	NA	NA	NA	NA	NA	NA	NA	st	st	st	NA	124	0,0221	0,161982993	0,589292914	0,751275907
1037	P	MALE	NA	NA	NA	NA	NA	NA	NA	NA	NA	NA	NA	st	st	st	NA	657	0,0181	0,180607795	0,433171014	0,613778809
1049	P	FEMALE	NA	NA	NA	NA	NA	NA	NA	NA	NA	NA	NA	st	st	st	NA	120	0,0298	0,25716094	0,644987679	0,902148619
1059	P	FEMALE	NA	NA	NA	NA	NA	NA	NA	NA	NA	NA	NA	st	st	st	NA	121	0,0261	0,241463808	0,722821239	0,964285047
1062	P	FEMALE	NA	NA	NA	NA	NA	NA	NA	NA	NA	NA	NA	st	st	st	NA	126	0,0215	0,294122859	0,714242821	1,008365679
1070	P	FEMALE	NA	NA	NA	NA	NA	NA	NA	NA	NA	NA	NA	st	st	st	NA	125	0,0161	0,274940933	0,851114406	1,126055339
1076	P	FEMALE	NA	NA	NA	NA	NA	NA	NA	NA	NA	NA	NA	st	st	st	NA	123	0,0126	0,237327948	0,572344514	0,809672462
1083	P	FEMALE	NA	NA	NA	NA	NA	NA	NA	NA	NA	NA	NA	st	st	st	NA	122	0,0165	0,33453265	0,848308094	1,182840744
1100	P	MALE	NA	NA	NA	NA	NA	NA	NA	NA	NA	NA	NA	st	st	st	NA	636	0,0169	0,221336964	0,459127387	0,680464351
1126	P	FEMALE	NA	NA	NA	NA	NA	NA	NA	NA	NA	NA	NA	st	st	st	NA	142	0,0281	0,346333702	0,880728348	1,22706205
1129	P	FEMALE	NA	NA	NA	NA	NA	NA	NA	NA	NA	NA	NA	st	st	st	NA	141	0,0286	0,378878838	1,007543183	1,386422022
1142	P	FEMALE	NA	NA	NA	NA	NA	NA	NA	NA	NA	NA	NA	st	st	st	NA	154	0,0237	0,308878432	0,781039488	1,08991792
1224	P	MALE	NA	NA	NA	NA	NA	NA	NA	NA	NA	NA	NA	st	st	st	NA	626	0,0144	0,330472788	0,619838644	0,950311432
1238	P	MALE	NA	NA	NA	NA	NA	NA	NA	NA	NA	NA	NA	st	st	st	NA	631	0,0242	0,237391219	0,550729662	0,788120881
1291	P	MALE	NA	NA	NA	NA	NA	NA	NA	NA	NA	NA	NA	st	st	st	NA	639	0,0281	0,326881038	0,700973136	1,027854174
1346	P	FEMALE	NA	NA	NA	NA	NA	NA	NA	NA	NA	NA	NA	st	st	st	NA	133	0,0221	0,330270714	1,115250607	1,445521321
1404	P	FEMALE	NA	NA	NA	NA	NA	NA	NA	NA	NA	NA	NA	st	st	st	NA	132	0,0162	0,367853594	1,076891381	1,444744975
1421	P	MALE	NA	NA	NA	NA	NA	NA	NA	NA	NA	NA	NA	st	st	st	NA	658	0,011	0,356618301	0,816035503	1,172653805
1446	P	FEMALE	NA	NA	NA	NA	NA	NA	NA	NA	NA	NA	NA	st	st	st	NA	134	0,0173	0,338888202	0,708824412	1,047712614
1657	P	MALE	NA	NA	NA	NA	NA	NA	NA	NA	NA	NA	NA	st	st	st	NA	629	0,0228	0,346925914	0,705993249	1,052919163
1664	P	MALE	NA	NA	NA	NA	NA	NA	NA	NA	NA	NA	NA	st	st	st	NA	661	0,0106	0,243683657	0,442073599	0,685757256
1685	P	FEMALE	NA	NA	NA	NA	NA	NA	NA	NA	NA	NA	NA	st	st	st	NA	130	0,0191	0,251396874	0,554934074	0,806330948
1687	P	FEMALE	NA	NA	NA	NA	NA	NA	NA	NA	NA	NA	NA	st	st	st	120	137	0,0234	0,331617878	1,144317496	1,475935373
1691	P	FEMALE	NA	NA	NA	NA	NA	NA	NA	NA	NA	NA	NA	st	st	st	NA	129	0,0094	0,345485641	1,096287148	1,441772789
1722	P	MALE	NA	NA	NA	NA	NA	NA	NA	NA	NA	NA	NA	st	st	st	NA	662	0,015	0,273667195	0,522693023	0,796360219
1729	P	MALE	NA	NA	NA	NA	NA	NA	NA	NA	NA	NA	NA	st	st	st	NA	663	0,0202	0,337989563	0,693427048	1,031416611
1799	P	FEMALE	NA	NA	NA	NA	NA	NA	NA	NA	NA	NA	NA	st	st	st	101	136	0,0225	0,339642664	0,847939264	1,187581928
1850	P	FEMALE	NA	NA	NA	NA	NA	NA	NA	NA	NA	NA	NA	st	st	st	91	151	0,0123	0,244859205	0,895536275	1,14039548
1860	P	FEMALE	NA	NA	NA	NA	NA	NA	NA	NA	NA	NA	NA	st	st	st	NA	110	0,0155	0,203296948	0,703453241	0,906750189
2120	P	MALE	NA	NA	NA	NA	NA	NA	NA	NA	NA	NA	NA	st	st	st	NA	664	0,0246	0,118944062	0,330259925	0,449203987
2193	P	FEMALE	NA	NA	NA	NA	NA	NA	NA	NA	NA	NA	NA	st	st	st	98	116	0,0219	0,22121244	1,00872371	1,22993615
1	F1	FEMALE	1049	0,25716094	0,644987679	0,902148619	1029	0,249335372	0,573335917	0,822671289	0,253248156	0,609161798	0,862409954	st	st	st	NA	308	0,0358	0,191307968	0,594402908	0,785710876
2	F1	MALE	1049	0,25716094	0,644987679	0,902148619	1029	0,249335372	0,573335917	0,822671289	0,253248156	0,609161798	0,862409954	st	st	st	NA	309	0,0236	0,055406798	0,222196395	0,277603193
3	F1	MALE	1049	0,25716094	0,644987679	0,902148619	1029	0,249335372	0,573335917	0,822671289	0,253248156	0,609161798	0,862409954	st	st	st	NA	310	0,0199	0,107718959	0,360859921	0,46857888
4	F1	FEMALE	1049	0,25716094	0,644987679	0,902148619	1029	0,249335372	0,573335917	0,822671289	0,253248156	0,609161798	0,862409954	st	st	st	NA	311	0,0204	0,073029758	0,243626419	0,316656176
5	F1	FEMALE	1049	0,25716094	0,644987679	0,902148619	1029	0,249335372	0,573335917	0,822671289	0,253248156	0,609161798	0,862409954	st	st	st	NA	312	0,0319	0,128011657	0,435600483	0,56361214
6	F1	FEMALE	1049	0,25716094	0,644987679	0,902148619	1029	0,249335372	0,573335917	0,822671289	0,253248156	0,609161798	0,862409954	st	st	st	NA	276	0,0329	0,253453869	0,788611509	1,042065378
7	F1	FEMALE	1059	0,241463808	0,722821239	0,964285047	1037	0,180607795	0,433171014	0,613778809	0,211035802	0,577996126	0,789031928	st	st	st	NA	277	0,0328	0,090188355	0,304284425	0,39447278
8	F1	FEMALE	1059	0,241463808	0,722821239	0,964285047	1037	0,180607795	0,433171014	0,613778809	0,211035802	0,577996126	0,789031928	st	st	st	NA	278	0,0249	0,105028148	0,34746267	0,452490818
9	F1	MALE	1031	0,161982993	0,589292914	0,751275907	NA	NA	NA	NA	NA	NA	NA	st	st	st	NA	279	0,0215	0,118147657	0,38495518	0,503102836
10	F1	MALE	1031	0,161982993	0,589292914	0,751275907	NA	NA	NA	NA	NA	NA	NA	st	st	st	NA	280	0,0232	0,303523702	0,955697921	1,259221624
11	F1	MALE	1031	0,161982993	0,589292914	0,751275907	NA	NA	NA	NA	NA	NA	NA	st	st	st	NA	281	0,0266	0,213151926	0,770625091	0,983777018
12	F1	FEMALE	1031	0,161982993	0,589292914	0,751275907	NA	NA	NA	NA	NA	NA	NA	st	st	st	NA	282	0,0278	0,166553659	0,55748993	0,724043588
13	F1	MALE	1031	0,161982993	0,589292914	0,751275907	NA	NA	NA	NA	NA	NA	NA	st	st	st	NA	283	0,0246	0,225253041	0,818846705	1,044099746
14	F1	FEMALE	1031	0,161982993	0,589292914	0,751275907	NA	NA	NA	NA	NA	NA	NA	st	st	st	NA	285	0,037	0,191765948	0,674908337	0,866674285
15	F1	MALE	1031	0,161982993	0,589292914	0,751275907	NA	NA	NA	NA	NA	NA	NA	st	st	st	NA	284	0,0344	0,162639971	0,518934678	0,681574649
16	F1	FEMALE	1083	0,33453265	0,848308094	1,182840744	1030	0,163842594	0,397314058	0,561156652	0,249187622	0,622811076	0,871998698	st	st	st	NA	286	0,0226	0,174049529	0,58388501	0,757934539
17	F1	FEMALE	1059	0,241463808	0,722821239	0,964285047	1037	0,180607795	0,433171014	0,613778809	0,211035802	0,577996126	0,789031928	st	st	st	NA	288	0,022	0,164668013	0,438907231	0,603575245
18	F1	FEMALE	1059	0,241463808	0,722821239	0,964285047	1037	0,180607795	0,433171014	0,613778809	0,211035802	0,577996126	0,789031928	st	st	st	NA	287	0,0253	0,143613215	0,329942137	0,473555351
19	F1	FEMALE	1083	0,33453265	0,848308094	1,182840744	1030	0,163842594	0,397314058	0,561156652	0,249187622	0,622811076	0,871998698	st	st	st	NA	268	0,0316	0,134314633	0,410527194	0,544841827
20	F1	FEMALE	1059	0,241463808	0,722821239	0,964285047	1037	0,180607795	0,433171014	0,613778809	0,211035802	0,577996126	0,789031928	st	st	st	NA	T1	0,0175	0,108405282	0,352390344	0,460795626
21	F1	FEMALE	1059	0,241463808	0,722821239	0,964285047	1037	0,180607795	0,433171014	0,613778809	0,211035802	0,577996126	0,789031928	st	st	st	NA	T3	0,0223	0,236469681	0,434821988	0,67129167
22	F1	MALE	1059	0,241463808	0,722821239	0,964285047	1037	0,180607795	0,433171014	0,613778809	0,211035802	0,577996126	0,789031928	st	st	st	NA	266	0,0254	0,123637191	0,33782759	0,461464781
23	F1	MALE	1076	0,237327948	0,572344514	0,809672462	1030	0,163842594	0,397314058	0,561156652	0,200585271	0,484829286	0,685414557	st	st	st	NA	267	0,0241	0,112517145	0,359417564	0,47193471
24	F1	FEMALE	1083	0,33453265	0,848308094	1,182840744	1030	0,163842594	0,397314058	0,561156652	0,249187622	0,622811076	0,871998698	st	st	st	NA	271	0,0311	0,188513373	0,579868926	0,768382299
26	F1	MALE	1083	0,33453265	0,848308094	1,182840744	1030	0,163842594	0,397314058	0,561156652	0,249187622	0,622811076	0,871998698	st	st	st	NA	269	0,018	0,185779297	0,673933652	0,85971295
28	F1	MALE	1083	0,33453265	0,848308094	1,182840744	1030	0,163842594	0,397314058	0,561156652	0,249187622	0,622811076	0,871998698	st	st	st	NA	270	0,0138	0,132033781	0,435847015	0,567880796
29	F1	MALE	1083	0,33453265	0,848308094	1,182840744	1030	0,163842594	0,397314058	0,561156652	0,249187622	0,622811076	0,871998698	st	st	st	NA	272	0,0156	0,122295543	0,373203547	0,49549909
38	F1	FEMALE	1083	0,33453265	0,848308094	1,182840744	1030	0,163842594	0,397314058	0,561156652	0,249187622	0,622811076	0,871998698	st	st	st	NA	347	0,0191	0,191914578	0,494926848	0,686841426
39	F1	FEMALE	1062	0,294122859	0,714242821	1,008365679	NA	NA	NA	NA	NA	NA	NA	st	st	st	NA	341	0,0248	0,254985543	0,912444291	1,167429833
40	F1	FEMALE	1062	0,294122859	0,714242821	1,008365679	NA	NA	NA	NA	NA	NA	NA	st	st	st	NA	273	0,0218	0,17601179	0,651373387	0,827385177
41	F1	FEMALE	1062	0,294122859	0,714242821	1,008365679	NA	NA	NA	NA	NA	NA	NA	st	st	st	NA	274	0,0164	0,09803082	0,351906174	0,449936995
42	F1	FEMALE	1062	0,294122859	0,714242821	1,008365679	NA	NA	NA	NA	NA	NA	NA	st	st	st	NA	340	0,0205	0,176716892	0,630833564	0,807550456
43	F1	FEMALE	1062	0,294122859	0,714242821	1,008365679	NA	NA	NA	NA	NA	NA	NA	st	st	st	NA	342	0,0265	0,142367879	0,535081291	0,67744917
46	F1	FEMALE	1076	0,237327948	0,572344514	0,809672462	1030	0,163842594	0,397314058	0,561156652	0,200585271	0,484829286	0,685414557	st	st	st	NA	346	0,0318	0,197508469	0,616223804	0,813732273
47	F1	MALE	1076	0,237327948	0,572344514	0,809672462	1030	0,163842594	0,397314058	0,561156652	0,200585271	0,484829286	0,685414557	st	st	st	NA	275	0,017	0,127355491	0,405115931	0,532471422
48	F1	MALE	1076	0,237327948	0,572344514	0,809672462	1030	0,163842594	0,397314058	0,561156652	0,200585271	0,484829286	0,685414557	st	st	st	NA	344	0,025	0,141906802	0,420318219	0,562225021
49	F1	FEMALE	1076	0,237327948	0,572344514	0,809672462	1030	0,163842594	0,397314058	0,561156652	0,200585271	0,484829286	0,685414557	st	st	st	NA	345	0,0293	0,118886069	0,422328781	0,54121485
50	F1	MALE	1076	0,237327948	0,572344514	0,809672462	1030	0,163842594	0,397314058	0,561156652	0,200585271	0,484829286	0,685414557	st	st	st	NA	343	0,0257	0,19976418	0,65513897	0,854903149
55	F1	MALE	1070	0,274940933	0,851114406	1,126055339	NA	NA	NA	NA	NA	NA	NA	st	st	st	NA	351	0,0262	0,131725485	0,504817926	0,636543412
56	F1	FEMALE	1070	0,274940933	0,851114406	1,126055339	NA	NA	NA	NA	NA	NA	NA	st	st	st	NA	348	0,0281	0,112520311	0,378280044	0,490800355
57	F1	MALE	1070	0,274940933	0,851114406	1,126055339	NA	NA	NA	NA	NA	NA	NA	st	st	st	NA	350	0,027	0,1178984	0,472955668	0,590854068
58	F1	FEMALE	1070	0,274940933	0,851114406	1,126055339	NA	NA	NA	NA	NA	NA	NA	st	st	st	NA	349	0,0245	0,093181296	0,331193932	0,424375228
59	F1	MALE	1083	0,33453265	0,848308094	1,182840744	1030	0,163842594	0,397314058	0,561156652	0,249187622	0,622811076	0,871998698	st	st	st	NA	365	0,0278	0,257926847	0,630459816	0,888386662
60	F1	FEMALE	1083	0,33453265	0,848308094	1,182840744	1030	0,163842594	0,397314058	0,561156652	0,249187622	0,622811076	0,871998698	st	st	st	NA	357	0,0214	0,388153186	1,007171967	1,395325154
62	F1	MALE	1062	0,294122859	0,714242821	1,008365679	NA	NA	NA	NA	NA	NA	NA	st	st	st	NA	354	0,0232	0,138133314	0,484844005	0,622977318
63	F1	MALE	1062	0,294122859	0,714242821	1,008365679	NA	NA	NA	NA	NA	NA	NA	st	st	st	NA	355	0,0244	0,183172999	0,669675148	0,852848147
64	F1	FEMALE	1062	0,294122859	0,714242821	1,008365679	NA	NA	NA	NA	NA	NA	NA	st	st	st	NA	364	0,0278	0,259854551	0,700146057	0,960000608
66	F1	FEMALE	1070	0,274940933	0,851114406	1,126055339	NA	NA	NA	NA	NA	NA	NA	st	st	st	NA	352	0,0318	0,183689617	0,458659332	0,64234895
67	F1	MALE	1070	0,274940933	0,851114406	1,126055339	NA	NA	NA	NA	NA	NA	NA	st	st	st	NA	353	0,0227	0,093015558	0,278815685	0,371831243
68	F1	FEMALE	1076	0,237327948	0,572344514	0,809672462	1030	0,163842594	0,397314058	0,561156652	0,200585271	0,484829286	0,685414557	st	st	st	NA	496	0,026	0,119135097	0,322229404	0,441364501
69	F1	FEMALE	1076	0,237327948	0,572344514	0,809672462	1030	0,163842594	0,397314058	0,561156652	0,200585271	0,484829286	0,685414557	st	st	st	NA	484	0,025	0,2297947	0,862139204	1,091933904
70	F1	MALE	1076	0,237327948	0,572344514	0,809672462	1030	0,163842594	0,397314058	0,561156652	0,200585271	0,484829286	0,685414557	st	st	st	NA	481	0,0229	0,260228307	0,589523391	0,849751698
72	F1	MALE	1062	0,294122859	0,714242821	1,008365679	NA	NA	NA	NA	NA	NA	NA	st	st	st	NA	371	0,038	0,293335732	0,851729474	1,145065206
74	F1	MALE	1062	0,294122859	0,714242821	1,008365679	NA	NA	NA	NA	NA	NA	NA	st	st	st	NA	370	0,0397	0,257016892	0,562325793	0,819342685
76	F1	FEMALE	1070	0,274940933	0,851114406	1,126055339	NA	NA	NA	NA	NA	NA	NA	st	st	st	NA	360	0,0272	0,311295909	0,88749624	1,198792149
77	F1	FEMALE	1070	0,274940933	0,851114406	1,126055339	NA	NA	NA	NA	NA	NA	NA	st	st	st	NA	358	0,0358	0,195499379	0,534905954	0,730405332
84	F1	FEMALE	1062	0,294122859	0,714242821	1,008365679	NA	NA	NA	NA	NA	NA	NA	st	st	st	NA	373	0,0322	0,256966586	0,935847854	1,19281444
88	F1	MALE	1062	0,294122859	0,714242821	1,008365679	NA	NA	NA	NA	NA	NA	NA	st	st	st	NA	374	0,03	0,15826967	0,516269241	0,674538912
93	F1	FEMALE	1076	0,237327948	0,572344514	0,809672462	1030	0,163842594	0,397314058	0,561156652	0,200585271	0,484829286	0,685414557	st	st	st	NA	480	0,024	0,125490343	0,390075728	0,515566071
99	F1	MALE	1070	0,274940933	0,851114406	1,126055339	NA	NA	NA	NA	NA	NA	NA	st	st	st	NA	356	0,0285	0,244446444	0,71035288	0,954799323
104	F1	MALE	1070	0,274940933	0,851114406	1,126055339	NA	NA	NA	NA	NA	NA	NA	st	st	st	NA	368	0,0345	0,19354599	0,4639235	0,65746949
106	F1	MALE	1142	0,308878432	0,781039488	1,08991792	NA	NA	NA	NA	NA	NA	NA	st	st	st	NA	372	0,0326	0,242306528	0,60856885	0,850875378
109	F1	MALE	1126	0,346333702	0,880728348	1,22706205	NA	NA	NA	NA	NA	NA	NA	st	st	st	NA	486	0,0388	0,339496565	0,753391506	1,09288807
111	F1	MALE	1126	0,346333702	0,880728348	1,22706205	NA	NA	NA	NA	NA	NA	NA	st	st	st	NA	493	0,0259	0,153942453	0,337571653	0,491514106
112	F1	FEMALE	1126	0,346333702	0,880728348	1,22706205	NA	NA	NA	NA	NA	NA	NA	st	st	st	NA	482	0,04	0,204714495	0,620993797	0,825708292
114	F1	FEMALE	1129	0,378878838	1,007543183	1,386422022	1100	0,221336964	0,459127387	0,680464351	0,300107901	0,733335285	1,033443186	st	st	st	NA	362	0,0299	0,20038068	0,529868753	0,730249433
115	F1	MALE	1129	0,378878838	1,007543183	1,386422022	1100	0,221336964	0,459127387	0,680464351	0,300107901	0,733335285	1,033443186	st	st	st	NA	369	0,0338	0,194700424	0,555454113	0,750154537
120	F1	FEMALE	1126	0,346333702	0,880728348	1,22706205	NA	NA	NA	NA	NA	NA	NA	st	st	st	NA	479	0,0165	0,146804619	0,441366095	0,588170715
121	F1	MALE	1126	0,346333702	0,880728348	1,22706205	NA	NA	NA	NA	NA	NA	NA	st	st	st	NA	489	0,022	0,099385428	0,360991977	0,460377405
123	F1	FEMALE	1142	0,308878432	0,781039488	1,08991792	NA	NA	NA	NA	NA	NA	NA	st	st	st	NA	492	0,0243	0,147317866	0,498792713	0,646110579
126	F1	FEMALE	1142	0,308878432	0,781039488	1,08991792	NA	NA	NA	NA	NA	NA	NA	st	st	st	NA	375	0,0421	0,154787794	0,545206377	0,69999417
128	F1	FEMALE	1129	0,378878838	1,007543183	1,386422022	1100	0,221336964	0,459127387	0,680464351	0,300107901	0,733335285	1,033443186	st	st	st	NA	359	0,0332	0,161093378	0,610707395	0,771800773
132	F1	FEMALE	1126	0,346333702	0,880728348	1,22706205	NA	NA	NA	NA	NA	NA	NA	st	st	st	NA	483	0,034	0,197022727	0,692694544	0,889717271
133	F1	MALE	1129	0,378878838	1,007543183	1,386422022	1100	0,221336964	0,459127387	0,680464351	0,300107901	0,733335285	1,033443186	st	st	st	NA	361	0,0219	0,115989709	0,497414722	0,613404431
134	F1	MALE	1129	0,378878838	1,007543183	1,386422022	1100	0,221336964	0,459127387	0,680464351	0,300107901	0,733335285	1,033443186	st	st	st	NA	367	0,0213	0,063402469	0,241427548	0,304830017
135	F1	MALE	1129	0,378878838	1,007543183	1,386422022	1100	0,221336964	0,459127387	0,680464351	0,300107901	0,733335285	1,033443186	st	st	st	NA	363	0,0247	0,190494655	0,531368483	0,721863138
136	F1	MALE	1142	0,308878432	0,781039488	1,08991792	NA	NA	NA	NA	NA	NA	NA	st	st	st	NA	366	0,0313	0,186966385	0,59009791	0,777064296
138	F1	MALE	1129	0,378878838	1,007543183	1,386422022	1100	0,221336964	0,459127387	0,680464351	0,300107901	0,733335285	1,033443186	st	st	st	NA	490	0,0353	0,376497595	1,077781755	1,45427935
139	F1	FEMALE	1129	0,378878838	1,007543183	1,386422022	1100	0,221336964	0,459127387	0,680464351	0,300107901	0,733335285	1,033443186	st	st	st	NA	494	0,0213	0,111709111	0,371903186	0,483612298
140	F1	FEMALE	1142	0,308878432	0,781039488	1,08991792	NA	NA	NA	NA	NA	NA	NA	st	st	st	NA	495	0,0202	0,054120778	0,297254752	0,35137553
141	F1	FEMALE	1142	0,308878432	0,781039488	1,08991792	NA	NA	NA	NA	NA	NA	NA	st	st	st	NA	497	0,0222	0,041037527	0,134780639	0,175818165
143	F1	FEMALE	1126	0,346333702	0,880728348	1,22706205	NA	NA	NA	NA	NA	NA	NA	st	st	st	NA	485	0,0214	0,22537927	0,646011949	0,871391219
144	F1	MALE	1126	0,346333702	0,880728348	1,22706205	NA	NA	NA	NA	NA	NA	NA	st	st	st	NA	488	0,022	0,238719901	0,690633437	0,929353338
145	F1	FEMALE	1142	0,308878432	0,781039488	1,08991792	NA	NA	NA	NA	NA	NA	NA	st	st	st	NA	491	0,0172	0,48729677	1,233059559	1,720356329
150	F1	FEMALE	1126	0,346333702	0,880728348	1,22706205	NA	NA	NA	NA	NA	NA	NA	st	st	st	NA	487	0,0256	0,241155818	0,703657733	0,944813551
151	F1	FEMALE	1404	0,367853594	1,076891381	1,444744975	1238	0,237391219	0,550729662	0,788120881	0,302622406	0,813810521	1,116432928	ww	w	w	166	502	0,0334	0,273406197	0,755852229	1,029258427
152	F1	FEMALE	1404	0,367853594	1,076891381	1,444744975	1238	0,237391219	0,550729662	0,788120881	0,302622406	0,813810521	1,116432928	ww	w	w	100	499	0,0233	0,241960821	0,685184099	0,92714492
153	F1	MALE	1404	0,367853594	1,076891381	1,444744975	1238	0,237391219	0,550729662	0,788120881	0,302622406	0,813810521	1,116432928	ww	w	w	89	500	0,016	0,263931646	0,715068399	0,979000044
154	F1	MALE	1404	0,367853594	1,076891381	1,444744975	1238	0,237391219	0,550729662	0,788120881	0,302622406	0,813810521	1,116432928	ww	w	w	95	501	0,0207	0,147049388	0,395422755	0,542472143
155	F1	FEMALE	1404	0,367853594	1,076891381	1,444744975	1238	0,237391219	0,550729662	0,788120881	0,302622406	0,813810521	1,116432928	dw	d	w	122	498	0,0274	0,20810202	0,584137254	0,792239274
156	F1	MALE	1404	0,367853594	1,076891381	1,444744975	1238	0,237391219	0,550729662	0,788120881	0,302622406	0,813810521	1,116432928	dw	d	w	151	505	0,0283	0,211330894	0,536888185	0,748219078
157	F1	FEMALE	1404	0,367853594	1,076891381	1,444744975	1238	0,237391219	0,550729662	0,788120881	0,302622406	0,813810521	1,116432928	dd	d	d	181	506	0,0364	0,336852572	0,905608408	1,242460979
158	F1	MALE	1346	0,330270714	1,115250607	1,445521321	1291	0,326881038	0,700973136	1,027854174	0,328575876	0,908111871	1,236687747	wd	w	d	180	503	0,0208	0,29423071	0,69049158	0,98472229
159	F1	FEMALE	1346	0,330270714	1,115250607	1,445521321	1291	0,326881038	0,700973136	1,027854174	0,328575876	0,908111871	1,236687747	wd	w	d	121	508	0,022	0,133488271	0,386349012	0,519837284
160	F1	MALE	1346	0,330270714	1,115250607	1,445521321	1291	0,326881038	0,700973136	1,027854174	0,328575876	0,908111871	1,236687747	wd	w	d	144	504	0,026	0,189214565	0,508701141	0,697915706
161	F1	MALE	1346	0,330270714	1,115250607	1,445521321	1291	0,326881038	0,700973136	1,027854174	0,328575876	0,908111871	1,236687747	ww	w	w	137	507	0,0207	0,243874161	0,645318177	0,889192338
162	F1	FEMALE	1346	0,330270714	1,115250607	1,445521321	1291	0,326881038	0,700973136	1,027854174	0,328575876	0,908111871	1,236687747	ww	w	w	106	511	0,0222	0,185393062	0,468305609	0,653698671
163	F1	FEMALE	1404	0,367853594	1,076891381	1,444744975	1238	0,237391219	0,550729662	0,788120881	0,302622406	0,813810521	1,116432928	dw	d	w	92	509	0,0182	0,233205627	0,579589381	0,812795008
164	F1	FEMALE	1404	0,367853594	1,076891381	1,444744975	1238	0,237391219	0,550729662	0,788120881	0,302622406	0,813810521	1,116432928	dw	d	w	95	513	0,0186	0,341133201	0,990832975	1,331966176
166	F1	MALE	1404	0,367853594	1,076891381	1,444744975	1238	0,237391219	0,550729662	0,788120881	0,302622406	0,813810521	1,116432928	dd	d	d	97	510	0,0191	0,287310713	0,722210852	1,009521565
167	F1	MALE	1404	0,367853594	1,076891381	1,444744975	1238	0,237391219	0,550729662	0,788120881	0,302622406	0,813810521	1,116432928	ww	w	w	119	512	0,0223	0,251849823	0,675429553	0,927279377
168	F1	FEMALE	1404	0,367853594	1,076891381	1,444744975	1238	0,237391219	0,550729662	0,788120881	0,302622406	0,813810521	1,116432928	dw	d	w	116	515	0,023	0,434313474	1,079107229	1,513420703
169	F1	MALE	1404	0,367853594	1,076891381	1,444744975	1238	0,237391219	0,550729662	0,788120881	0,302622406	0,813810521	1,116432928	dd	d	d	106	516	0,0256	0,210592668	0,618870146	0,829462813
170	F1	FEMALE	1346	0,330270714	1,115250607	1,445521321	1291	0,326881038	0,700973136	1,027854174	0,328575876	0,908111871	1,236687747	dw	d	w	110	517	0,0245	0,318478795	0,835850686	1,154329481
171	F1	FEMALE	1346	0,330270714	1,115250607	1,445521321	1291	0,326881038	0,700973136	1,027854174	0,328575876	0,908111871	1,236687747	dw	d	w	123	514	0,0194	0,182317114	0,634187298	0,816504412
172	F1	MALE	1346	0,330270714	1,115250607	1,445521321	1291	0,326881038	0,700973136	1,027854174	0,328575876	0,908111871	1,236687747	ww	w	w	NA	388	0,0141	0,225002749	0,880482591	1,105485341
173	F1	MALE	1346	0,330270714	1,115250607	1,445521321	1291	0,326881038	0,700973136	1,027854174	0,328575876	0,908111871	1,236687747	dw	d	w	114	520	0,0227	0,202084562	0,528141249	0,730225811
174	F1	MALE	1346	0,330270714	1,115250607	1,445521321	1291	0,326881038	0,700973136	1,027854174	0,328575876	0,908111871	1,236687747	dd	d	d	135	519	0,0252	0,292619406	0,929355473	1,221974878
175	F1	MALE	1404	0,367853594	1,076891381	1,444744975	1238	0,237391219	0,550729662	0,788120881	0,302622406	0,813810521	1,116432928	dd	d	d	142	521	0,0275	0,236966041	0,70225157	0,93921761
176	F1	FEMALE	1404	0,367853594	1,076891381	1,444744975	1238	0,237391219	0,550729662	0,788120881	0,302622406	0,813810521	1,116432928	wd	w	d	134	518	0,0273	0,225353585	0,675073016	0,900426601
177	F1	FEMALE	1446	0,338888202	0,708824412	1,047712614	1224	0,330472788	0,619838644	0,950311432	0,334680495	0,664331528	0,999012023	ww	w	w	149	377	0,0254	0,163724335	0,501550181	0,665274516
178	F1	MALE	1446	0,338888202	0,708824412	1,047712614	1224	0,330472788	0,619838644	0,950311432	0,334680495	0,664331528	0,999012023	ww	w	w	131	379	0,0277	0,174506657	0,48553688	0,660043538
179	F1	MALE	1446	0,338888202	0,708824412	1,047712614	1224	0,330472788	0,619838644	0,950311432	0,334680495	0,664331528	0,999012023	ww	w	w	129	522	0,0189	0,200183431	0,48996769	0,69015112
180	F1	MALE	1346	0,330270714	1,115250607	1,445521321	1291	0,326881038	0,700973136	1,027854174	0,328575876	0,908111871	1,236687747	ww	w	w	141	380	0,0254	0,159926606	0,47319822	0,633124826
181	F1	MALE	1404	0,367853594	1,076891381	1,444744975	1238	0,237391219	0,550729662	0,788120881	0,302622406	0,813810521	1,116432928	ww	w	w	127	378	0,0221	0,235699804	0,600766685	0,83646649
182	F1	MALE	1446	0,338888202	0,708824412	1,047712614	1224	0,330472788	0,619838644	0,950311432	0,334680495	0,664331528	0,999012023	ww	w	w	159	381	0,0259	0,228016913	0,625408271	0,853425184
183	F1	FEMALE	1446	0,338888202	0,708824412	1,047712614	1224	0,330472788	0,619838644	0,950311432	0,334680495	0,664331528	0,999012023	dw	d	w	128	382	0,0302	0,233525428	0,643161892	0,87668732
184	F1	MALE	1346	0,330270714	1,115250607	1,445521321	1291	0,326881038	0,700973136	1,027854174	0,328575876	0,908111871	1,236687747	dw	d	w	155	385	0,0238	0,144108052	0,380994784	0,525102836
185	F1	FEMALE	1346	0,330270714	1,115250607	1,445521321	1291	0,326881038	0,700973136	1,027854174	0,328575876	0,908111871	1,236687747	wd	w	d	158	386	0,0183	0,145249892	0,35749263	0,502742522
186	F1	FEMALE	1404	0,367853594	1,076891381	1,444744975	1238	0,237391219	0,550729662	0,788120881	0,302622406	0,813810521	1,116432928	dd	d	d	193	384	0,0338	0,212141016	0,675187334	0,887328349
187	F1	MALE	1404	0,367853594	1,076891381	1,444744975	1238	0,237391219	0,550729662	0,788120881	0,302622406	0,813810521	1,116432928	wd	w	d	83	383	0,02	0,129152338	0,3438414	0,472993739
188	F1	MALE	1346	0,330270714	1,115250607	1,445521321	1291	0,326881038	0,700973136	1,027854174	0,328575876	0,908111871	1,236687747	dd	d	d	149	387	0,0318	0,221775721	0,484813759	0,70658948
189	F1	MALE	1446	0,338888202	0,708824412	1,047712614	1224	0,330472788	0,619838644	0,950311432	0,334680495	0,664331528	0,999012023	dd	d	d	132	465	0,0267	0,144111425	0,355948198	0,500059623
190	F1	FEMALE	1446	0,338888202	0,708824412	1,047712614	1224	0,330472788	0,619838644	0,950311432	0,334680495	0,664331528	0,999012023	dd	d	d	140	456	0,0272	0,1690455	0,429205114	0,598250614
191	F1	FEMALE	1446	0,338888202	0,708824412	1,047712614	1224	0,330472788	0,619838644	0,950311432	0,334680495	0,664331528	0,999012023	dw	d	w	120	390	0,0267	0,153344191	0,476750254	0,630094445
192	F1	FEMALE	1446	0,338888202	0,708824412	1,047712614	1224	0,330472788	0,619838644	0,950311432	0,334680495	0,664331528	0,999012023	ww	w	w	214	466	0,0308	0,159378593	0,483430234	0,642808826
193	F1	FEMALE	1346	0,330270714	1,115250607	1,445521321	1291	0,326881038	0,700973136	1,027854174	0,328575876	0,908111871	1,236687747	wd	w	d	125	376	0,0243	0,185250011	0,500879712	0,686129723
194	F1	MALE	1346	0,330270714	1,115250607	1,445521321	1291	0,326881038	0,700973136	1,027854174	0,328575876	0,908111871	1,236687747	wd	w	d	122	464	0,0226	0,230010958	0,560996359	0,791007316
195	F1	MALE	1346	0,330270714	1,115250607	1,445521321	1291	0,326881038	0,700973136	1,027854174	0,328575876	0,908111871	1,236687747	ww	w	w	90	389	0,0187	0,284285885	1,079911391	1,364197275
196	F1	FEMALE	1346	0,330270714	1,115250607	1,445521321	1291	0,326881038	0,700973136	1,027854174	0,328575876	0,908111871	1,236687747	ww	w	w	102	457	0,0186	0,220123113	0,570942281	0,791065394
197	F1	MALE	1346	0,330270714	1,115250607	1,445521321	1291	0,326881038	0,700973136	1,027854174	0,328575876	0,908111871	1,236687747	dw	d	w	99	459	0,0189	0,170127561	0,498017542	0,668145104
198	F1	FEMALE	1346	0,330270714	1,115250607	1,445521321	1291	0,326881038	0,700973136	1,027854174	0,328575876	0,908111871	1,236687747	dd	d	d	92	461	0,021	0,29091813	0,982404001	1,273322131
199	F1	MALE	1404	0,367853594	1,076891381	1,444744975	1238	0,237391219	0,550729662	0,788120881	0,302622406	0,813810521	1,116432928	dw	d	w	118	460	0,0147	0,218735436	0,547849962	0,766585399
200	F1	FEMALE	1404	0,367853594	1,076891381	1,444744975	1238	0,237391219	0,550729662	0,788120881	0,302622406	0,813810521	1,116432928	dd	d	d	153	463	0,0308	0,22166848	0,626681018	0,848349498
201	F1	FEMALE	1404	0,367853594	1,076891381	1,444744975	1238	0,237391219	0,550729662	0,788120881	0,302622406	0,813810521	1,116432928	wd	w	d	102	458	0,0233	0,227700773	0,709126364	0,936827137
202	F1	FEMALE	1404	0,367853594	1,076891381	1,444744975	1238	0,237391219	0,550729662	0,788120881	0,302622406	0,813810521	1,116432928	wd	w	d	120	462	0,0216	0,148861616	0,410877889	0,559739505
203	F1	FEMALE	1346	0,330270714	1,115250607	1,445521321	1291	0,326881038	0,700973136	1,027854174	0,328575876	0,908111871	1,236687747	dw	d	w	69	472	0,0141	0,13226513	0,338813154	0,471078284
204	F1	FEMALE	1346	0,330270714	1,115250607	1,445521321	1291	0,326881038	0,700973136	1,027854174	0,328575876	0,908111871	1,236687747	dd	d	d	294	470	0,0329	0,145296177	0,452881277	0,598177454
205	F1	FEMALE	1346	0,330270714	1,115250607	1,445521321	1291	0,326881038	0,700973136	1,027854174	0,328575876	0,908111871	1,236687747	ww	w	w	113	471	0,0249	0,235022002	0,782911198	1,0179332
206	F1	MALE	1346	0,330270714	1,115250607	1,445521321	1291	0,326881038	0,700973136	1,027854174	0,328575876	0,908111871	1,236687747	ww	w	w	127	468	0,0232	0,160770546	0,499271284	0,660041829
207	F1	FEMALE	1346	0,330270714	1,115250607	1,445521321	1291	0,326881038	0,700973136	1,027854174	0,328575876	0,908111871	1,236687747	ww	w	w	115	469	0,0225	0,206262656	0,654098816	0,860361471
209	F1	MALE	1404	0,367853594	1,076891381	1,444744975	1238	0,237391219	0,550729662	0,788120881	0,302622406	0,813810521	1,116432928	dd	d	d	139	467	0,028	0,162684481	0,546262992	0,708947472
210	F1	MALE	1446	0,338888202	0,708824412	1,047712614	1224	0,330472788	0,619838644	0,950311432	0,334680495	0,664331528	0,999012023	dd	d	d	162	474	0,027	0,142510187	0,414728401	0,557238589
211	F1	MALE	1404	0,367853594	1,076891381	1,444744975	1238	0,237391219	0,550729662	0,788120881	0,302622406	0,813810521	1,116432928	wd	w	d	121	475	0,0181	0,141525453	0,474638873	0,616164326
212	F1	FEMALE	1404	0,367853594	1,076891381	1,444744975	1238	0,237391219	0,550729662	0,788120881	0,302622406	0,813810521	1,116432928	wd	w	d	113	473	0,0204	0,166024485	0,567301518	0,733326003
213	F1	MALE	1404	0,367853594	1,076891381	1,444744975	1238	0,237391219	0,550729662	0,788120881	0,302622406	0,813810521	1,116432928	ww	w	w	142	476	0,0213	0,284807915	0,826186976	1,11099489
214	F1	FEMALE	1404	0,367853594	1,076891381	1,444744975	1238	0,237391219	0,550729662	0,788120881	0,302622406	0,813810521	1,116432928	dd	d	d	136	478	0,0228	0,247266979	1,026737504	1,274004484
215	F1	MALE	1404	0,367853594	1,076891381	1,444744975	1238	0,237391219	0,550729662	0,788120881	0,302622406	0,813810521	1,116432928	dw	d	w	157	477	0,0239	0,160994772	0,635305138	0,796299911
216	F1	MALE	1446	0,338888202	0,708824412	1,047712614	1224	0,330472788	0,619838644	0,950311432	0,334680495	0,664331528	0,999012023	wd	w	d	156	301	0,0268	0,159170839	0,471943629	0,631114468
217	F1	MALE	1446	0,338888202	0,708824412	1,047712614	1224	0,330472788	0,619838644	0,950311432	0,334680495	0,664331528	0,999012023	dd	d	d	147	299	0,0273	0,168426286	0,472588264	0,64101455
218	F1	MALE	1346	0,330270714	1,115250607	1,445521321	1291	0,326881038	0,700973136	1,027854174	0,328575876	0,908111871	1,236687747	dw	d	w	114	296	0,0213	0,167060473	0,460950428	0,628010901
219	F1	FEMALE	1346	0,330270714	1,115250607	1,445521321	1291	0,326881038	0,700973136	1,027854174	0,328575876	0,908111871	1,236687747	dd	d	d	150	295	0,0303	0,327908242	0,865988787	1,193897029
220	F1	FEMALE	1346	0,330270714	1,115250607	1,445521321	1291	0,326881038	0,700973136	1,027854174	0,328575876	0,908111871	1,236687747	dd	d	d	148	297	0,0308	0,301705764	0,813730318	1,115436083
221	F1	FEMALE	1346	0,330270714	1,115250607	1,445521321	1291	0,326881038	0,700973136	1,027854174	0,328575876	0,908111871	1,236687747	wd	w	d	114	300	0,0205	0,152666664	0,434409309	0,587075974
222	F1	FEMALE	1404	0,367853594	1,076891381	1,444744975	1238	0,237391219	0,550729662	0,788120881	0,302622406	0,813810521	1,116432928	dw	d	w	101	298	0,0152	0,234809613	0,604565108	0,83937472
223	F1	FEMALE	1446	0,338888202	0,708824412	1,047712614	1224	0,330472788	0,619838644	0,950311432	0,334680495	0,664331528	0,999012023	ww	w	w	118	302	0,0239	0,184314349	0,470219167	0,654533517
224	F1	FEMALE	1404	0,367853594	1,076891381	1,444744975	1238	0,237391219	0,550729662	0,788120881	0,302622406	0,813810521	1,116432928	dd	d	d	150	303	0,0311	0,236761768	0,735435561	0,972197329
225	F1	FEMALE	1446	0,338888202	0,708824412	1,047712614	1224	0,330472788	0,619838644	0,950311432	0,334680495	0,664331528	0,999012023	wd	w	d	80	328	0,0123	0,134193301	0,38592171	0,520115011
226	F1	FEMALE	1446	0,338888202	0,708824412	1,047712614	1224	0,330472788	0,619838644	0,950311432	0,334680495	0,664331528	0,999012023	dw	d	w	102	331	0,0193	0,245459693	0,705792716	0,951252409
227	F1	MALE	1346	0,330270714	1,115250607	1,445521321	1291	0,326881038	0,700973136	1,027854174	0,328575876	0,908111871	1,236687747	dw	d	w	83	326	0,0135	0,138937509	0,298273868	0,437211377
229	F1	FEMALE	1346	0,330270714	1,115250607	1,445521321	1291	0,326881038	0,700973136	1,027854174	0,328575876	0,908111871	1,236687747	ww	w	w	73	336	0,0173	0,243479092	0,638469632	0,881948724
230	F1	FEMALE	1346	0,330270714	1,115250607	1,445521321	1291	0,326881038	0,700973136	1,027854174	0,328575876	0,908111871	1,236687747	ww	w	w	110	306	0,0186	0,133687335	0,329368804	0,46305614
231	F1	MALE	1404	0,367853594	1,076891381	1,444744975	1238	0,237391219	0,550729662	0,788120881	0,302622406	0,813810521	1,116432928	wd	w	d	NA	334	0,0209	0,350259275	1,166180978	1,516440253
232	F1	MALE	1404	0,367853594	1,076891381	1,444744975	1238	0,237391219	0,550729662	0,788120881	0,302622406	0,813810521	1,116432928	wd	w	d	NA	333	0,0229	0,209680362	0,462848943	0,672529306
233	F1	FEMALE	1404	0,367853594	1,076891381	1,444744975	1238	0,237391219	0,550729662	0,788120881	0,302622406	0,813810521	1,116432928	wd	w	d	NA	332	0,0234	0,125043758	0,480266585	0,605310343
234	F1	FEMALE	1404	0,367853594	1,076891381	1,444744975	1238	0,237391219	0,550729662	0,788120881	0,302622406	0,813810521	1,116432928	ww	w	w	115	327	0,0205	0,209132417	0,533858365	0,742990782
235	F1	FEMALE	1404	0,367853594	1,076891381	1,444744975	1238	0,237391219	0,550729662	0,788120881	0,302622406	0,813810521	1,116432928	ww	w	w	96	305	0,0222	0,179116734	0,567449333	0,746566067
237	F1	FEMALE	1404	0,367853594	1,076891381	1,444744975	1238	0,237391219	0,550729662	0,788120881	0,302622406	0,813810521	1,116432928	dw	d	w	131	329	0,0277	0,141230443	0,471988717	0,61321916
238	F1	MALE	1404	0,367853594	1,076891381	1,444744975	1238	0,237391219	0,550729662	0,788120881	0,302622406	0,813810521	1,116432928	dw	d	w	NA	335	0,0189	0,099808169	0,357950108	0,457758278
239	F1	MALE	1404	0,367853594	1,076891381	1,444744975	1238	0,237391219	0,550729662	0,788120881	0,302622406	0,813810521	1,116432928	dd	d	d	106	304	0,0209	0,16666803	0,571200587	0,737868617
240	F1	FEMALE	1404	0,367853594	1,076891381	1,444744975	1238	0,237391219	0,550729662	0,788120881	0,302622406	0,813810521	1,116432928	dd	d	d	142	325	0,0278	0,287613494	1,009173525	1,296787019
241	F1	FEMALE	1404	0,367853594	1,076891381	1,444744975	1238	0,237391219	0,550729662	0,788120881	0,302622406	0,813810521	1,116432928	dd	d	d	120	330	0,022	0,208027342	0,68095166	0,888979003
243	F1	FEMALE	1446	0,338888202	0,708824412	1,047712614	1224	0,330472788	0,619838644	0,950311432	0,334680495	0,664331528	0,999012023	wd	w	d	152	337	0,0218	0,302858276	0,85422967	1,157087946
244	F1	MALE	1446	0,338888202	0,708824412	1,047712614	1224	0,330472788	0,619838644	0,950311432	0,334680495	0,664331528	0,999012023	wd	w	d	167	339	0,0183	0,259458476	0,867958852	1,127417328
245	F1	FEMALE	1446	0,338888202	0,708824412	1,047712614	1224	0,330472788	0,619838644	0,950311432	0,334680495	0,664331528	0,999012023	ww	w	w	NA	529	0,0161	0,073894536	0,19592641	0,269820947
246	F1	FEMALE	1346	0,330270714	1,115250607	1,445521321	1291	0,326881038	0,700973136	1,027854174	0,328575876	0,908111871	1,236687747	wd	w	d	147	527	0,0169	0,093862094	0,217860446	0,31172254
248	F1	FEMALE	1446	0,338888202	0,708824412	1,047712614	1224	0,330472788	0,619838644	0,950311432	0,334680495	0,664331528	0,999012023	wd	w	d	148	531	0,0191	0,15319497	0,429078212	0,582273182
249	F1	FEMALE	1346	0,330270714	1,115250607	1,445521321	1291	0,326881038	0,700973136	1,027854174	0,328575876	0,908111871	1,236687747	dw	d	w	116	530	0,0193	0,104959009	0,278007704	0,382966713
250	F1	FEMALE	1685	0,251396874	0,554934074	0,806330948	NA	NA	NA	NA	NA	NA	NA	st	st	st	260	528	0,0292	0,107180364	0,325473181	0,432653544
251	F1	FEMALE	1346	0,330270714	1,115250607	1,445521321	1291	0,326881038	0,700973136	1,027854174	0,328575876	0,908111871	1,236687747	wd	w	d	146	526	0,0211	0,200645705	0,532617919	0,733263624
252	F1	FEMALE	1404	0,367853594	1,076891381	1,444744975	1238	0,237391219	0,550729662	0,788120881	0,302622406	0,813810521	1,116432928	ww	w	w	121	525	0,0179	0,165860116	0,456709956	0,622570072
256	F1	FEMALE	1446	0,338888202	0,708824412	1,047712614	1224	0,330472788	0,619838644	0,950311432	0,334680495	0,664331528	0,999012023	dd	d	d	106	524	0,0236	0,106272056	0,336088164	0,44236022
257	F1	MALE	1346	0,330270714	1,115250607	1,445521321	1291	0,326881038	0,700973136	1,027854174	0,328575876	0,908111871	1,236687747	dd	d	d	116	523	0,0251	0,138352342	0,359645602	0,497997944
259	F1	FEMALE	1346	0,330270714	1,115250607	1,445521321	1291	0,326881038	0,700973136	1,027854174	0,328575876	0,908111871	1,236687747	dw	d	w	98	541	0,0199	0,086713762	0,234457011	0,321170773
260	F1	MALE	1346	0,330270714	1,115250607	1,445521321	1291	0,326881038	0,700973136	1,027854174	0,328575876	0,908111871	1,236687747	wd	w	d	103	537	0,0209	0,167693679	0,389697597	0,557391276
261	F1	MALE	1685	0,251396874	0,554934074	0,806330948	NA	NA	NA	NA	NA	NA	NA	st	st	st	137	547	0,025	0,16205671	0,481580817	0,643637527
262	F1	FEMALE	1685	0,251396874	0,554934074	0,806330948	NA	NA	NA	NA	NA	NA	NA	st	st	st	122	538	0,0233	0,065780223	0,214174445	0,279954668
263	F1	MALE	1685	0,251396874	0,554934074	0,806330948	NA	NA	NA	NA	NA	NA	NA	st	st	st	145	540	0,0262	0,094089632	0,240795054	0,334884686
264	F1	FEMALE	1404	0,367853594	1,076891381	1,444744975	1238	0,237391219	0,550729662	0,788120881	0,302622406	0,813810521	1,116432928	ww	w	w	109	548	0,0199	0,24721501	0,80123135	1,04844636
265	F1	MALE	1687	0,331617878	1,144317496	1,475935373	1421	0,356618301	0,816035503	1,172653805	0,34411809	0,9801765	1,324294589	st	st	st	145	546	0,0253	0,153356884	0,448609053	0,601965938
266	F1	MALE	1687	0,331617878	1,144317496	1,475935373	1421	0,356618301	0,816035503	1,172653805	0,34411809	0,9801765	1,324294589	st	st	st	130	545	0,024	0,080831858	0,256528675	0,337360533
267	F1	FEMALE	1687	0,331617878	1,144317496	1,475935373	1421	0,356618301	0,816035503	1,172653805	0,34411809	0,9801765	1,324294589	st	st	st	110	539	0,0201	0,094915944	0,258868839	0,353784783
268	F1	MALE	1687	0,331617878	1,144317496	1,475935373	1421	0,356618301	0,816035503	1,172653805	0,34411809	0,9801765	1,324294589	st	st	st	135	542	0,024	0,108966703	0,385849556	0,494816259
269	F1	FEMALE	1687	0,331617878	1,144317496	1,475935373	1421	0,356618301	0,816035503	1,172653805	0,34411809	0,9801765	1,324294589	st	st	st	126	544	0,0228	0,196027244	0,574314609	0,770341853
270	F1	FEMALE	1687	0,331617878	1,144317496	1,475935373	1421	0,356618301	0,816035503	1,172653805	0,34411809	0,9801765	1,324294589	st	st	st	121	543	0,0239	0,059195849	0,242324138	0,301519987
275	F1	FEMALE	1685	0,251396874	0,554934074	0,806330948	NA	NA	NA	NA	NA	NA	NA	st	st	st	116	536	0,0187	0,147874513	0,451273871	0,599148383
276	F1	FEMALE	1685	0,251396874	0,554934074	0,806330948	NA	NA	NA	NA	NA	NA	NA	st	st	st	151	535	0,022	0,119359951	0,414011233	0,533371183
277	F1	MALE	1685	0,251396874	0,554934074	0,806330948	NA	NA	NA	NA	NA	NA	NA	st	st	st	162	533	0,0325	0,160275867	0,557386649	0,717662516
278	F1	FEMALE	1685	0,251396874	0,554934074	0,806330948	NA	NA	NA	NA	NA	NA	NA	st	st	st	139	534	0,0203	0,071805564	0,322771328	0,394576892
279	F1	MALE	1691	0,345485641	1,096287148	1,441772789	1657	0,346925914	0,705993249	1,052919163	0,346205778	0,901140199	1,247345976	st	st	st	140	550	0,0255	0,16560417	0,569588623	0,735192793
280	F1	FEMALE	1691	0,345485641	1,096287148	1,441772789	1657	0,346925914	0,705993249	1,052919163	0,346205778	0,901140199	1,247345976	st	st	st	124	552	0,0248	0,087732314	0,303057472	0,390789786
281	F1	MALE	1691	0,345485641	1,096287148	1,441772789	1657	0,346925914	0,705993249	1,052919163	0,346205778	0,901140199	1,247345976	st	st	st	114	316	0,0219	0,120883789	0,386260594	0,507144384
282	F1	MALE	1691	0,345485641	1,096287148	1,441772789	1657	0,346925914	0,705993249	1,052919163	0,346205778	0,901140199	1,247345976	st	st	st	110	532	0,0201	0,107713599	0,362315451	0,470029051
283	F1	FEMALE	1691	0,345485641	1,096287148	1,441772789	1657	0,346925914	0,705993249	1,052919163	0,346205778	0,901140199	1,247345976	st	st	st	130	318	0,025	0,069881597	0,304284425	0,374166022
284	F1	FEMALE	1691	0,345485641	1,096287148	1,441772789	1657	0,346925914	0,705993249	1,052919163	0,346205778	0,901140199	1,247345976	st	st	st	135	317	0,0255	0,175271418	0,588283222	0,76355464
292	F1	MALE	1685	0,251396874	0,554934074	0,806330948	NA	NA	NA	NA	NA	NA	NA	st	st	st	113	549	0,0217	0,125455357	0,433757214	0,559212571
293	F1	MALE	1685	0,251396874	0,554934074	0,806330948	NA	NA	NA	NA	NA	NA	NA	st	st	st	106	551	0,016	0,089763555	0,267516724	0,357280278
296	F1	FEMALE	1687	0,331617878	1,144317496	1,475935373	1421	0,356618301	0,816035503	1,172653805	0,34411809	0,9801765	1,324294589	st	st	st	106	322	0,0168	0,122491844	0,495669668	0,618161513
297	F1	MALE	1687	0,331617878	1,144317496	1,475935373	1421	0,356618301	0,816035503	1,172653805	0,34411809	0,9801765	1,324294589	st	st	st	113	324	0,017	0,197337964	0,631837659	0,829175623
300	F1	MALE	1685	0,251396874	0,554934074	0,806330948	NA	NA	NA	NA	NA	NA	NA	st	st	st	76	320	0,0138	0,0885403	0,277089923	0,365630224
301	F1	FEMALE	1685	0,251396874	0,554934074	0,806330948	NA	NA	NA	NA	NA	NA	NA	st	st	st	69	323	0,011	0,119847134	0,437985157	0,557832291
308	F1	FEMALE	1799	0,339642664	0,847939264	1,187581928	1664	0,243683657	0,442073599	0,685757256	0,291663161	0,645006431	0,936669592	st	st	st	153	321	0,0355	0,190509323	0,607140285	0,797649607
309	F1	FEMALE	1799	0,339642664	0,847939264	1,187581928	1664	0,243683657	0,442073599	0,685757256	0,291663161	0,645006431	0,936669592	st	st	st	129	315	0,0294	0,172436436	0,534050215	0,706486651
310	F1	MALE	1799	0,339642664	0,847939264	1,187581928	1664	0,243683657	0,442073599	0,685757256	0,291663161	0,645006431	0,936669592	st	st	st	121	314	0,0265	0,193733563	0,662536276	0,856269839
311	F1	MALE	1799	0,339642664	0,847939264	1,187581928	1664	0,243683657	0,442073599	0,685757256	0,291663161	0,645006431	0,936669592	st	st	st	NA	319	0,023	0,063842217	0,181247679	0,245089896
312	F1	FEMALE	1799	0,339642664	0,847939264	1,187581928	1664	0,243683657	0,442073599	0,685757256	0,291663161	0,645006431	0,936669592	st	st	st	175	313	0,0283	0,341613739	1,00711335	1,348727089
313	F1	MALE	1850	0,244859205	0,895536275	1,14039548	1722	0,273667195	0,522693023	0,796360219	0,2592632	0,709114649	0,968377849	ww	w	w	71	201	0,0184	0,146790498	0,485642352	0,63243285
314	F1	MALE	1850	0,244859205	0,895536275	1,14039548	1722	0,273667195	0,522693023	0,796360219	0,2592632	0,709114649	0,968377849	dd	d	d	98	203	0,0201	0,182899825	0,526820796	0,70972062
315	F1	MALE	1860	0,203296948	0,703453241	0,906750189	1729	0,337989563	0,693427048	1,031416611	0,270643255	0,698440144	0,9690834	ww	w	w	109	204	0,0186	0,217818159	0,729628245	0,947446403
316	F1	MALE	1860	0,203296948	0,703453241	0,906750189	1729	0,337989563	0,693427048	1,031416611	0,270643255	0,698440144	0,9690834	dw	d	w	146	200	0,021	0,177102792	0,706133062	0,883235854
317	F1	MALE	1860	0,203296948	0,703453241	0,906750189	1729	0,337989563	0,693427048	1,031416611	0,270643255	0,698440144	0,9690834	dw	d	w	103	202	0,0163	0,12361907	0,426869357	0,550488427
318	F1	FEMALE	1860	0,203296948	0,703453241	0,906750189	1729	0,337989563	0,693427048	1,031416611	0,270643255	0,698440144	0,9690834	dw	d	w	200	199	0,0323	0,273757895	0,849735453	1,123493348
319	F1	MALE	1850	0,244859205	0,895536275	1,14039548	1722	0,273667195	0,522693023	0,796360219	0,2592632	0,709114649	0,968377849	dd	d	d	144	222	0,0279	0,22511718	0,69690949	0,922026669
320	F1	MALE	1850	0,244859205	0,895536275	1,14039548	1722	0,273667195	0,522693023	0,796360219	0,2592632	0,709114649	0,968377849	dd	d	d	130	208	0,0275	0,291920336	0,958219317	1,250139653
321	F1	FEMALE	1850	0,244859205	0,895536275	1,14039548	1722	0,273667195	0,522693023	0,796360219	0,2592632	0,709114649	0,968377849	dw	d	w	125	209	0,0266	0,132565187	0,420202301	0,552767488
322	F1	MALE	1850	0,244859205	0,895536275	1,14039548	1722	0,273667195	0,522693023	0,796360219	0,2592632	0,709114649	0,968377849	dw	d	w	135	207	0,0286	0,201619006	0,801140462	1,002759468
323	F1	FEMALE	1850	0,244859205	0,895536275	1,14039548	1722	0,273667195	0,522693023	0,796360219	0,2592632	0,709114649	0,968377849	wd	w	d	NA	206	0,0208	0,159224675	0,561268226	0,720492901
324	F1	MALE	1850	0,244859205	0,895536275	1,14039548	1722	0,273667195	0,522693023	0,796360219	0,2592632	0,709114649	0,968377849	ww	w	w	124	221	0,0248	0,162499261	0,525545008	0,688044269
325	F1	FEMALE	1850	0,244859205	0,895536275	1,14039548	1722	0,273667195	0,522693023	0,796360219	0,2592632	0,709114649	0,968377849	ww	w	w	139	210	0,0321	0,287483779	0,864824996	1,152308775
326	F1	FEMALE	1860	0,203296948	0,703453241	0,906750189	1729	0,337989563	0,693427048	1,031416611	0,270643255	0,698440144	0,9690834	ww	w	w	NA	205	0,0194	0,132041788	0,437082095	0,569123883
327	F1	FEMALE	1850	0,244859205	0,895536275	1,14039548	1722	0,273667195	0,522693023	0,796360219	0,2592632	0,709114649	0,968377849	wd	w	d	148	219	0,0292	0,202614934	0,518256121	0,720871055
328	F1	FEMALE	1860	0,203296948	0,703453241	0,906750189	1729	0,337989563	0,693427048	1,031416611	0,270643255	0,698440144	0,9690834	wd	w	d	144	220	0,0291	0,19410327	0,599157991	0,793261262
329	F1	MALE	1850	0,244859205	0,895536275	1,14039548	1722	0,273667195	0,522693023	0,796360219	0,2592632	0,709114649	0,968377849	wd	w	d	104	215	0,0232	0,321079107	0,954823541	1,275902647
330	F1	MALE	1850	0,244859205	0,895536275	1,14039548	1722	0,273667195	0,522693023	0,796360219	0,2592632	0,709114649	0,968377849	wd	w	d	112	214	0,022	0,263566258	0,805892689	1,069458947
331	F1	FEMALE	1850	0,244859205	0,895536275	1,14039548	1722	0,273667195	0,522693023	0,796360219	0,2592632	0,709114649	0,968377849	dd	d	d	80	217	0,0193	0,121063831	0,369976227	0,491040057
332	F1	MALE	1860	0,203296948	0,703453241	0,906750189	1729	0,337989563	0,693427048	1,031416611	0,270643255	0,698440144	0,9690834	wd	w	d	151	212	0,026	0,177259832	0,525085687	0,70234552
333	F1	FEMALE	1860	0,203296948	0,703453241	0,906750189	1729	0,337989563	0,693427048	1,031416611	0,270643255	0,698440144	0,9690834	wd	w	d	NA	218	0,0203	0,136219379	0,483657345	0,619876724
334	F1	FEMALE	1860	0,203296948	0,703453241	0,906750189	1729	0,337989563	0,693427048	1,031416611	0,270643255	0,698440144	0,9690834	ww	w	w	118	216	0,0248	0,167253229	0,503459848	0,670713077
335	F1	FEMALE	1860	0,203296948	0,703453241	0,906750189	1729	0,337989563	0,693427048	1,031416611	0,270643255	0,698440144	0,9690834	dw	d	w	114	213	0,0313	0,170187351	0,556720599	0,726907949
336	F1	MALE	1860	0,203296948	0,703453241	0,906750189	1729	0,337989563	0,693427048	1,031416611	0,270643255	0,698440144	0,9690834	dw	d	w	66	211	0,0142	0,129824103	0,371426998	0,5012511
337	F1	FEMALE	1850	0,244859205	0,895536275	1,14039548	1722	0,273667195	0,522693023	0,796360219	0,2592632	0,709114649	0,968377849	dd	d	d	137	294	0,0244	0,138368093	0,471807134	0,610175227
338	F1	MALE	1850	0,244859205	0,895536275	1,14039548	1722	0,273667195	0,522693023	0,796360219	0,2592632	0,709114649	0,968377849	dw	d	w	150	292	0,0261	0,176991329	0,535120885	0,712112214
339	F1	FEMALE	1860	0,203296948	0,703453241	0,906750189	1729	0,337989563	0,693427048	1,031416611	0,270643255	0,698440144	0,9690834	dd	d	d	109	293	0,0155	0,119627116	0,313445677	0,433072792
340	F1	MALE	1860	0,203296948	0,703453241	0,906750189	1729	0,337989563	0,693427048	1,031416611	0,270643255	0,698440144	0,9690834	ww	w	w	132	291	0,0202	0,138485519	0,496596199	0,635081718
341	F1	MALE	1850	0,244859205	0,895536275	1,14039548	1722	0,273667195	0,522693023	0,796360219	0,2592632	0,709114649	0,968377849	dw	d	w	124	224	0,0238	0,160770546	0,568935164	0,72970571
342	F1	MALE	1850	0,244859205	0,895536275	1,14039548	1722	0,273667195	0,522693023	0,796360219	0,2592632	0,709114649	0,968377849	dw	d	w	134	225	0,0239	0,096417482	0,329323171	0,425740653
343	F1	FEMALE	1850	0,244859205	0,895536275	1,14039548	1722	0,273667195	0,522693023	0,796360219	0,2592632	0,709114649	0,968377849	dw	d	w	127	226	0,0243	0,231121443	0,672431013	0,903552456
344	F1	FEMALE	1850	0,244859205	0,895536275	1,14039548	1722	0,273667195	0,522693023	0,796360219	0,2592632	0,709114649	0,968377849	dd	d	d	123	233	0,0232	0,231916132	0,684202766	0,916118898
345	F1	FEMALE	1850	0,244859205	0,895536275	1,14039548	1722	0,273667195	0,522693023	0,796360219	0,2592632	0,709114649	0,968377849	wd	w	d	112	227	0,0243	0,315807162	0,786798547	1,10260571
346	F1	MALE	1850	0,244859205	0,895536275	1,14039548	1722	0,273667195	0,522693023	0,796360219	0,2592632	0,709114649	0,968377849	ww	w	w	115	290	0,023	0,137004465	0,479799209	0,616803674
347	F1	FEMALE	1850	0,244859205	0,895536275	1,14039548	1722	0,273667195	0,522693023	0,796360219	0,2592632	0,709114649	0,968377849	ww	w	w	123	234	0,0218	0,249268094	0,698365324	0,947633418
348	F1	FEMALE	1860	0,203296948	0,703453241	0,906750189	1729	0,337989563	0,693427048	1,031416611	0,270643255	0,698440144	0,9690834	dd	d	d	108	228	0,0245	0,20561131	0,657419955	0,863031265
349	F1	MALE	1860	0,203296948	0,703453241	0,906750189	1729	0,337989563	0,693427048	1,031416611	0,270643255	0,698440144	0,9690834	dd	d	d	131	223	0,0219	0,102775691	0,352914356	0,455690047
350	F1	FEMALE	1860	0,203296948	0,703453241	0,906750189	1729	0,337989563	0,693427048	1,031416611	0,270643255	0,698440144	0,9690834	ww	w	w	92	289	0,0194	0,167952735	0,415646251	0,583598986
351	F1	FEMALE	1850	0,244859205	0,895536275	1,14039548	1722	0,273667195	0,522693023	0,796360219	0,2592632	0,709114649	0,968377849	ww	w	w	142	232	0,0256	0,335775983	1,005168732	1,340944715
352	F1	FEMALE	1850	0,244859205	0,895536275	1,14039548	1722	0,273667195	0,522693023	0,796360219	0,2592632	0,709114649	0,968377849	ww	w	w	65	231	0,0096	0,185332712	0,445861206	0,631193918
353	F1	FEMALE	1850	0,244859205	0,895536275	1,14039548	1722	0,273667195	0,522693023	0,796360219	0,2592632	0,709114649	0,968377849	wd	w	d	165	230	0,0314	0,450908473	1,147042456	1,597950929
354	F1	MALE	2193	0,22121244	1,00872371	1,22993615	2120	0,118944062	0,330259925	0,449203987	0,170078251	0,669491817	0,839570068	ww	w	w	177	247	0,0367	0,196253963	0,566284093	0,762538056
355	F1	MALE	2193	0,22121244	1,00872371	1,22993615	2120	0,118944062	0,330259925	0,449203987	0,170078251	0,669491817	0,839570068	dd	d	d	143	258	0,0261	0,189310911	0,551054042	0,740364952
356	F1	FEMALE	2193	0,22121244	1,00872371	1,22993615	2120	0,118944062	0,330259925	0,449203987	0,170078251	0,669491817	0,839570068	ww	w	w	111	253	0,0278	0,220529381	0,805952392	1,026481773
357	F1	MALE	2193	0,22121244	1,00872371	1,22993615	2120	0,118944062	0,330259925	0,449203987	0,170078251	0,669491817	0,839570068	wd	w	d	142	256	0,026	0,103882506	0,295311936	0,399194442
358	F1	FEMALE	2193	0,22121244	1,00872371	1,22993615	2120	0,118944062	0,330259925	0,449203987	0,170078251	0,669491817	0,839570068	wd	w	d	NA	255	0,0346	0,183383744	0,50127781	0,684661554
359	F1	MALE	2193	0,22121244	1,00872371	1,22993615	2120	0,118944062	0,330259925	0,449203987	0,170078251	0,669491817	0,839570068	wd	w	d	164	257	0,0316	0,145168341	0,38966381	0,534832151
360	F1	FEMALE	2193	0,22121244	1,00872371	1,22993615	2120	0,118944062	0,330259925	0,449203987	0,170078251	0,669491817	0,839570068	dw	d	w	94	254	0,0245	0,154427218	0,50921067	0,663637888
361	F1	FEMALE	2193	0,22121244	1,00872371	1,22993615	2120	0,118944062	0,330259925	0,449203987	0,170078251	0,669491817	0,839570068	dw	d	w	171	249	0,0329	0,198071918	0,655120976	0,853192894
362	F1	FEMALE	2193	0,22121244	1,00872371	1,22993615	2120	0,118944062	0,330259925	0,449203987	0,170078251	0,669491817	0,839570068	dd	d	d	162	250	0,0286	0,172762754	0,508559284	0,681322038
363	F1	FEMALE	2193	0,22121244	1,00872371	1,22993615	2120	0,118944062	0,330259925	0,449203987	0,170078251	0,669491817	0,839570068	dd	d	d	129	248	0,0281	0,21054648	0,56344957	0,77399605
364	F1	FEMALE	2193	0,22121244	1,00872371	1,22993615	2120	0,118944062	0,330259925	0,449203987	0,170078251	0,669491817	0,839570068	dd	d	d	120	251	0,0252	0,188841593	0,550609912	0,739451505
365	F1	FEMALE	2193	0,22121244	1,00872371	1,22993615	2120	0,118944062	0,330259925	0,449203987	0,170078251	0,669491817	0,839570068	ww	w	w	174	241	0,0343	0,219672874	0,594670533	0,814343407
366	F1	FEMALE	2193	0,22121244	1,00872371	1,22993615	2120	0,118944062	0,330259925	0,449203987	0,170078251	0,669491817	0,839570068	dd	d	d	117	242	0,0281	0,200248011	0,736707605	0,936955616
367	F1	MALE	2193	0,22121244	1,00872371	1,22993615	2120	0,118944062	0,330259925	0,449203987	0,170078251	0,669491817	0,839570068	wd	w	d	140	243	0,0233	0,149500507	0,396135661	0,545636168
368	F1	MALE	2193	0,22121244	1,00872371	1,22993615	2120	0,118944062	0,330259925	0,449203987	0,170078251	0,669491817	0,839570068	wd	w	d	95	252	0,022	0,146155041	0,421387825	0,567542866
369	F1	FEMALE	2193	0,22121244	1,00872371	1,22993615	2120	0,118944062	0,330259925	0,449203987	0,170078251	0,669491817	0,839570068	dw	d	w	172	245	0,037	0,174964702	0,693823315	0,868788017
370	F1	MALE	2193	0,22121244	1,00872371	1,22993615	2120	0,118944062	0,330259925	0,449203987	0,170078251	0,669491817	0,839570068	ww	w	w	119	246	0,0235	0,285054159	0,907242357	1,192296515
371	F1	FEMALE	2193	0,22121244	1,00872371	1,22993615	2120	0,118944062	0,330259925	0,449203987	0,170078251	0,669491817	0,839570068	ww	w	w	182	235	0,0317	0,210303427	0,694638787	0,904942214
372	F1	FEMALE	2193	0,22121244	1,00872371	1,22993615	2120	0,118944062	0,330259925	0,449203987	0,170078251	0,669491817	0,839570068	dd	d	d	121	244	0,028	0,168043499	0,492650974	0,660694473
373	F1	MALE	2193	0,22121244	1,00872371	1,22993615	2120	0,118944062	0,330259925	0,449203987	0,170078251	0,669491817	0,839570068	dd	d	d	108	236	0,0242	0,193544706	0,613598345	0,807143051
374	F1	FEMALE	2193	0,22121244	1,00872371	1,22993615	2120	0,118944062	0,330259925	0,449203987	0,170078251	0,669491817	0,839570068	wd	w	d	95	237	0,0237	0,239233808	0,801153929	1,040387737
375	F1	MALE	2193	0,22121244	1,00872371	1,22993615	2120	0,118944062	0,330259925	0,449203987	0,170078251	0,669491817	0,839570068	dd	d	d	95	238	0,0211	0,241790773	0,719611034	0,961401807
376	F1	MALE	2193	0,22121244	1,00872371	1,22993615	2120	0,118944062	0,330259925	0,449203987	0,170078251	0,669491817	0,839570068	ww	w	w	115	229	0,0223	0,273478148	0,787773728	1,061251876
377	F1	MALE	2193	0,22121244	1,00872371	1,22993615	2120	0,118944062	0,330259925	0,449203987	0,170078251	0,669491817	0,839570068	dd	d	d	113	240	0,0192	0,340520947	1,070278203	1,41079915
378	F1	MALE	2193	0,22121244	1,00872371	1,22993615	2120	0,118944062	0,330259925	0,449203987	0,170078251	0,669491817	0,839570068	dw	d	w	123	239	0,0247	0,176175011	0,605283728	0,781458739
380	F1	FEMALE	2193	0,22121244	1,00872371	1,22993615	2120	0,118944062	0,330259925	0,449203987	0,170078251	0,669491817	0,839570068	ww	w	w	114	261	0,0207	0,107698143	0,396892728	0,504590872
381	F1	FEMALE	2193	0,22121244	1,00872371	1,22993615	2120	0,118944062	0,330259925	0,449203987	0,170078251	0,669491817	0,839570068	ww	w	w	113	259	0,0213	0,153977424	0,496664562	0,650641986
383	F1	MALE	2193	0,22121244	1,00872371	1,22993615	2120	0,118944062	0,330259925	0,449203987	0,170078251	0,669491817	0,839570068	dw	d	w	NA	263	0,0228	0,091197327	0,324303137	0,415500464
384	F1	MALE	2193	0,22121244	1,00872371	1,22993615	2120	0,118944062	0,330259925	0,449203987	0,170078251	0,669491817	0,839570068	dw	d	w	171	262	0,0312	0,084507594	0,283478652	0,367986247
385	F1	MALE	2193	0,22121244	1,00872371	1,22993615	2120	0,118944062	0,330259925	0,449203987	0,170078251	0,669491817	0,839570068	ww	w	w	177	260	0,023	0,169158574	0,571966521	0,741125095
386	F1	MALE	2193	0,22121244	1,00872371	1,22993615	2120	0,118944062	0,330259925	0,449203987	0,170078251	0,669491817	0,839570068	dw	d	w	136	264	0,0216	0,190542869	0,632047586	0,822590455
387	F1	FEMALE	2193	0,22121244	1,00872371	1,22993615	2120	0,118944062	0,330259925	0,449203987	0,170078251	0,669491817	0,839570068	wd	w	d	138	265	0,024	0,20542903	0,544331027	0,749760057
