# Supplementary material for: Evolutionary and ecological processes influencing chemical defense variation in an aposematic and mimetic Heliconius butterfly
Source: PeerJ. 2021 Jun 18;9:e11523. doi: 10.7717/peerj.11523 (PMC8216171; doi:10.7717/peerj.11523)
Supplement: Supplemental Information 6 [file peerj-09-11523-s006.csv]

Sample_accession_id	Sex	Country	Population	Population_Ecuador_pooled	Sample_dry_mass_g	NMR_id	Lotaustralin_%	Linamarin_%	Total_biosynthesized_CNglc_%
E7	FEMALE	Panama	dry	dry	0,0154	94	0,295093988	0,939856871	1,23495086
E10	MALE	Panama	dry	dry	0,0155	12	0,551806002	0,842180763	1,393986765
E11	MALE	Panama	dry	dry	0,009	11	0,375131273	1,42562888	1,800760153
E12	MALE	Panama	dry	dry	0,015	13	0,479453494	1,522098313	2,001551806
E13	MALE	Panama	dry	dry	0,0224	14	0,499537052	1,007489354	1,507026406
E14	MALE	Panama	dry	dry	0,0169	16	0,560635749	1,246545859	1,807181608
E15	MALE	Panama	dry	dry	0,02	15	0,585204786	0,910824712	1,496029498
E16	MALE	Panama	int	int	0,0229	88	0,577557069	1,099321605	1,676878675
E17	MALE	Panama	int	int	0,0131	92	0,43444865	0,420423519	0,854872168
E18	MALE	Panama	int	int	0,0203	96	0,438753115	0,696506549	1,135259664
E19	MALE	Panama	int	int	0,014	101	0,303932889	0,177499248	0,481432137
E20	MALE	Panama	int	int	0,0186	104	0,466753197	0,695818864	1,162572061
E21	MALE	Panama	int	int	0,0177	95	0,352423569	0,218328373	0,570751942
E22	MALE	Panama	int	int	0,0199	91	0,6102279	1,272184129	1,882412029
E23	FEMALE	Panama	int	int	0,0086	87	0,428721455	0,393918597	0,822640052
E24	FEMALE	Panama	int	int	0,023	83	0,958565253	0,965772305	1,924337558
E25	FEMALE	Panama	int	int	0,0141	21	0,642322038	1,093409754	1,735731792
E26	FEMALE	Panama	int	int	0,0213	143	0,808633073	1,073804974	1,882438047
E27	FEMALE	Panama	int	int	0,0161	144	0,793534122	0,765435976	1,558970097
E28	MALE	Panama	wet	wet	0,0261	100	0,616389755	1,292528732	1,908918487
E29	MALE	Panama	wet	wet	0,0293	99	0,346781518	0,97239471	1,319176228
E30	MALE	Panama	wet	wet	0,0197	22	0,295970141	0,741918539	1,03788868
E31	MALE	Panama	wet	wet	0,0187	20	0,432160397	0,864037592	1,296197989
E32	MALE	Panama	wet	wet	0,0225	19	0,157674224	0,161834235	0,319508459
E33	MALE	Panama	wet	wet	0,016	18	0,369772255	0,669425735	1,03919799
E36	MALE	Panama	wet	wet	0,0163	17	0,672671853	1,070284685	1,742956538
E37	MALE	Panama	wet	wet	0,0187	46	0,412673058	0,647079	1,059752058
E38	MALE	Panama	wet	wet	0,0302	45	0,323315601	0,745933452	1,069249053
E39	MALE	Panama	wet	wet	0,02	44	0,214896629	0,412305396	0,627202025
E40	MALE	Panama	wet	wet	0,0232	43	0,402388348	0,434567124	0,836955473
E41	MALE	Panama	dry	dry	0,0199	42	0,058706832	0,029052282	0,087759114
E42	MALE	Panama	dry	dry	0,0246	41	0,338097408	0,844409895	1,182507302
E43	MALE	Panama	dry	dry	0,0324	58	0,134967865	0,446095993	0,581063859
E44	MALE	Panama	dry	dry	0,0216	57	0,540863873	1,723808834	2,264672706
E47	FEMALE	Panama	dry	dry	0,0143	53	0,260081022	0,390817525	0,650898547
E49	FEMALE	Panama	dry	dry	0,016	55	0,364413237	2,239026227	2,603439464
E50	FEMALE	Panama	dry	dry	0,0118	56	0,361506651	1,351229142	1,712735792
E51	FEMALE	Panama	int	int	0,0205	90	0,541130129	1,01180756	1,552937689
E52	MALE	Panama	int	int	0,0106	29	0,694650093	0,669808483	1,364458576
E53	MALE	Panama	wet	wet	0,0158	31	0,339178366	0,817202686	1,156381052
E54	MALE	Panama	wet	wet	0,0198	33	0,354561304	1,04091911	1,395480415
E55	MALE	Panama	wet	wet	0,0151	98	0,36696853	0,734850245	1,101818775
E56	MALE	Panama	wet	wet	0,0191	103	0,567887582	1,139075204	1,706962785
E57	MALE	Panama	wet	wet	0,0102	106	0,312084	0,176007658	0,488091658
E58	MALE	Panama	wet	wet	0,0185	85	0,333707511	0,324570053	0,658277564
E61	FEMALE	Panama	wet	wet	0,021	86	0,162301694	0,510038655	0,672340349
E63	MALE	Panama	wet	wet	0,0153	97	0,673204768	0,812750991	1,48595576
E64	MALE	Panama	wet	wet	0,0136	102	0,133975455	0,221501162	0,355476617
E65	MALE	Panama	wet	wet	0,0207	35	0,206594034	0,199916337	0,406510372
E66	MALE	Panama	wet	wet	0,0126	89	0,553765213	0,286574749	0,840339962
E67	MALE	Panama	wet	wet	0,0199	93	0,876293728	1,063721265	1,940014992
E68	MALE	Panama	int	int	0,0191	51	0,236245723	0,243746162	0,479991886
E69	MALE	Panama	int	int	0,0182	49	0,5323684	1,019854391	1,552222792
E70	MALE	Panama	int	int	0,0248	47	0,088596672	0,06993634	0,158533011
E71	MALE	Panama	int	int	0,0174	105	0,673881138	0,698921505	1,372802642
E72	MALE	Panama	int	int	0,0208	84	0,510137308	1,144967676	1,655104984
E73	MALE	Panama	int	int	0,023	146	0,632830148	0,860375236	1,493205384
E74	FEMALE	Panama	int	int	0,0253	149	0,69180053	1,521021223	2,212821753
E75	FEMALE	Panama	int	int	0,0223	148	0,654617289	2,232328786	2,886946075
E76	FEMALE	Panama	int	int	0,0169	25	0,493410195	0,90685161	1,400261805
E77	FEMALE	Panama	int	int	0,0146	145	0,477172852	0,728754251	1,205927103
E83	MALE	Panama	wet	wet	0,0143	27	0,085444486	0,080858798	0,166303284
E84	FEMALE	Panama	dry	dry	0,023	72	0,199914678	0,518606498	0,718521177
E91	FEMALE	Panama	dry	dry	0,021	73	0,090848118	0,209618159	0,300466277
E94	MALE	Panama	dry	dry	0,0229	65	0,267716891	0,729928286	0,997645177
E103	MALE	Panama	wet	wet	0,015	60	0,182921154	0,295493986	0,47841514
E104	MALE	Panama	wet	wet	0,0192	76	0,127834913	0,106182586	0,234017499
E113	MALE	Panama	wet	wet	0,024	68	0,180420279	0,480938438	0,661358717
E114	MALE	Panama	wet	wet	0,0105	307	0,198028482	0,328433983	0,526462464
E117	FEMALE	Panama	dry	dry	0,02	71	0,25348156	0,645082981	0,898564541
E118	MALE	Panama	dry	dry	0,0173	23	0,186481442	0,395745639	0,582227082
E120	MALE	Panama	dry	dry	0,0149	78	0,085600425	0,0871329	0,172733325
E121	MALE	Panama	dry	dry	0,0196	77	0,083119466	0,282549823	0,365669289
E128	FEMALE	Panama	wet	wet	0,0209	80	0,077949355	0,09414861	0,172097965
E132	MALE	Panama	wet	wet	0,0229	74	0,144155249	0,351233696	0,495388945
E134	MALE	Panama	dry	dry	0,0139	59	0,129541735	0,259772794	0,389314529
E135	MALE	Panama	dry	dry	0,0163	37	0,704891717	1,914067262	2,61895898
E137	FEMALE	Panama	dry	dry	0,0121	69	0,149698194	0,379726844	0,529425038
E139	MALE	Panama	dry	dry	0,0179	79	0,179033122	0,453876768	0,63290989
E143	FEMALE	Panama	dry	dry	0,0162	150	0,427398241	1,048090797	1,475489038
E145	FEMALE	Panama	dry	dry	0,0257	147	0,432474853	1,219505672	1,651980525
E155	MALE	Panama	dry	dry	0,0139	82	0,097927383	0,248827312	0,346754694
E158	MALE	Panama	dry	dry	0,0149	63	0,136672947	0,236892572	0,37356552
E162	MALE	Panama	dry	dry	0,0259	64	0,427893807	0,970028984	1,397922792
E163	MALE	Panama	dry	dry	0,0229	62	0,157260272	0,189125836	0,346386108
E168	FEMALE	Panama	dry	dry	0,0279	67	0,259307332	0,782705337	1,042012669
E169	FEMALE	Panama	dry	dry	0,0125	75	0,070310319	0,171210703	0,241521022
E171	MALE	Panama	int	int	0,0116	39	0,397306521	0,655785399	1,053091919
E180	MALE	Panama	dry	dry	0,0224	81	0,226322822	0,543365045	0,769687866
E183	FEMALE	Panama	int	int	0,017	70	0,139964946	0,485065172	0,625030117
E188	MALE	Panama	int	int	0,0164	61	0,157502852	0,224502533	0,382005385
E190	FEMALE	Panama	int	int	0,0168	66	0,133337476	0,381563009	0,514900485
CAM041667	FEMALE	Ecuador	low	ecuador	0,0025	681	0	0,085199639	0,085199639
CAM041663	MALE	Ecuador	hig	ecuador	0,0031	677	0	0	0
CAM041661	FEMALE	Ecuador	low	ecuador	0,0032	675	0	0,091919253	0,091919253
CAM041674	MALE	Ecuador	low	ecuador	0,0036	688	0	0	0
CAM041664	FEMALE	Ecuador	hig	ecuador	0,0038	678	0	0	0
CAM041649	MALE	Ecuador	low	ecuador	0,0038	699	0	0	0
CAM041666	MALE	Ecuador	hig	ecuador	0,0039	680	0	0	0
CAM041657	FEMALE	Ecuador	low	ecuador	0,0041	671	0	0	0
CAM041659	FEMALE	Ecuador	low	ecuador	0,0041	673	0	0	0
CAM041669	MALE	Ecuador	hig	ecuador	0,0041	683	0	0	0
CAM041671	MALE	Ecuador	hig	ecuador	0,0043	685	0	0,063687438	0,063687438
CAM041673	FEMALE	Ecuador	low	ecuador	0,0044	687	0	0	0
CAM041670	MALE	Ecuador	low	ecuador	0,0046	684	0	0	0
CAM041662	MALE	Ecuador	low	ecuador	0,0048	676	0	0	0
CAM041639	MALE	Ecuador	low	ecuador	0,0048	689	0	0	0
CAM041631	FEMALE	Ecuador	low	ecuador	0,0048	704	0	0	0
CAM041646	MALE	Ecuador	low	ecuador	0,0049	696	0	0	0
CAM041638	MALE	Ecuador	low	ecuador	0,0049	703	0	0	0
CAM041665	MALE	Ecuador	low	ecuador	0,005	679	0	0	0
CAM041668	MALE	Ecuador	hig	ecuador	0,0051	682	0	0	0
CAM041645	FEMALE	Ecuador	low	ecuador	0,0051	695	0	0	0
CAM041650	MALE	Ecuador	hig	ecuador	0,0056	700	0	0	0
CAM041658	MALE	Ecuador	low	ecuador	0,0057	672	0	0	0
CAM041642	FEMALE	Ecuador	low	ecuador	0,0058	692	0	0,043719027	0,043719027
CAM041653	MALE	Ecuador	low	ecuador	0,0062	667	0	0	0
CAM041647	FEMALE	Ecuador	hig	ecuador	0,0063	697	0	0,080498525	0,080498525
CAM041634	MALE	Ecuador	hig	ecuador	0,0063	706	0	0,03058944	0,03058944
CAM041643	FEMALE	Ecuador	hig	ecuador	0,0064	693	0	0,042789997	0,042789997
CAM041656	FEMALE	Ecuador	hig	ecuador	0,0065	670	0	0	0
CAM041637	MALE	Ecuador	low	ecuador	0,0065	702	0	0	0
CAM041651	FEMALE	Ecuador	low	ecuador	0,0067	665	0	0	0
CAM041636	MALE	Ecuador	hig	ecuador	0,0067	701	0	0	0
CAM041640	MALE	Ecuador	hig	ecuador	0,0068	690	0	0,071596335	0,071596335
CAM041654	FEMALE	Ecuador	hig	ecuador	0,0069	668	0	0	0
CAM041672	FEMALE	Ecuador	hig	ecuador	0,007	686	0	0,082591487	0,082591487
CAM041660	FEMALE	Ecuador	hig	ecuador	0,0073	674	0	0	0
CAM041632	FEMALE	Ecuador	hig	ecuador	0,0075	705	0	0,043276007	0,043276007
CAM041655	FEMALE	Ecuador	hig	ecuador	0,0078	669	0	0	0
CAM041644	MALE	Ecuador	hig	ecuador	0,0078	694	0	0,04941371	0,04941371
CAM041652	FEMALE	Ecuador	hig	ecuador	0,0083	666	0	0,073321548	0,073321548
CAM041641	FEMALE	Ecuador	low	ecuador	0,0084	691	0	0	0
CAM041648	FEMALE	Ecuador	hig	ecuador	0,0084	698	0	0	0
