# Supplementary material for: Evolutionary and ecological processes influencing chemical defense variation in an aposematic and mimetic Heliconius butterfly
Source: PeerJ. 2021 Jun 18;9:e11523. doi: 10.7717/peerj.11523 (PMC8216171; doi:10.7717/peerj.11523)
Supplement: Supplemental Information 7 [file peerj-09-11523-s007.csv]

ID	FATHER	MOTHER
1029	NA	NA
1030	NA	NA
1037	NA	NA
1100	NA	NA
1224	NA	NA
1238	NA	NA
1291	NA	NA
1421	NA	NA
1657	NA	NA
1664	NA	NA
1722	NA	NA
1729	NA	NA
2120	NA	NA
1031	NA	NA
1049	NA	NA
1059	NA	NA
1062	NA	NA
1070	NA	NA
1076	NA	NA
1083	NA	NA
1126	NA	NA
1129	NA	NA
1142	NA	NA
1346	NA	NA
1404	NA	NA
1446	NA	NA
1685	NA	NA
1687	NA	NA
1691	NA	NA
1799	NA	NA
1850	NA	NA
1860	NA	NA
2193	NA	NA
1	1029	1049
2	1029	1049
3	1029	1049
4	1029	1049
5	1029	1049
6	1029	1049
7	1037	1059
8	1037	1059
9	NA	1031
10	NA	1031
11	NA	1031
12	NA	1031
13	NA	1031
14	NA	1031
15	NA	1031
16	1030	1083
17	1037	1059
18	1037	1059
19	1030	1083
20	1037	1059
21	1037	1059
22	1037	1059
23	1030	1076
24	1030	1083
25	1030	1083
26	1030	1083
27	1030	1083
28	1030	1083
29	1030	1083
30	1030	1083
31	1037	1059
32	1037	1059
33	1037	1059
34	1037	1059
35	NA	1070
36	1030	1083
37	1030	1083
38	1030	1083
39	NA	1062
40	NA	1062
41	NA	1062
42	NA	1062
43	NA	1062
44	1037	1059
45	1037	1059
46	1030	1076
47	1030	1076
48	1030	1076
49	1030	1076
50	1030	1076
51	1030	1076
52	NA	1062
53	1037	1059
54	1030	1076
55	NA	1070
56	NA	1070
57	NA	1070
58	NA	1070
59	1030	1083
60	1030	1083
61	1030	1083
62	NA	1062
63	NA	1062
64	NA	1062
65	NA	1062
66	NA	1070
67	NA	1070
68	1030	1076
69	1030	1076
70	1030	1076
71	1030	1083
72	NA	1062
73	NA	1062
74	NA	1062
75	NA	1062
76	NA	1070
77	NA	1070
78	NA	1070
79	NA	1070
80	NA	1070
81	NA	1070
82	1030	1083
83	1030	1083
84	NA	1062
85	NA	1062
86	NA	1062
87	NA	1062
88	NA	1062
89	1030	1076
90	1030	1076
91	1030	1076
92	1030	1076
93	1030	1076
94	1030	1076
95	1030	1076
96	1030	1076
97	1030	1076
98	1030	1076
99	NA	1070
100	1030	1083
101	NA	1062
102	NA	NA
103	1030	1076
104	NA	1070
105	NA	1062
106	NA	1142
107	NA	1142
108	1030	1076
109	NA	1126
110	NA	1126
111	NA	1126
112	NA	1126
113	NA	1070
114	1100	1129
115	1100	1129
116	1100	1129
117	1100	1129
118	1100	1129
119	1100	1129
120	NA	1126
121	NA	1126
122	NA	1126
123	NA	1142
124	NA	1142
125	NA	1142
126	NA	1142
127	1100	1129
128	1100	1129
129	1100	1129
130	1100	1129
131	NA	1070
132	NA	1126
133	1100	1129
134	1100	1129
135	1100	1129
136	NA	1142
137	NA	1142
138	1100	1129
139	1100	1129
140	NA	1142
141	NA	1142
142	NA	1142
143	NA	1126
144	NA	1126
145	NA	1142
146	NA	1126
147	NA	1126
148	NA	1126
149	NA	NA
150	NA	1126
151	1238	1404
152	1238	1404
153	1238	1404
154	1238	1404
155	1238	1404
156	1238	1404
157	1238	1404
158	1291	1346
159	1291	1346
160	1291	1346
161	1291	1346
162	1291	1346
163	1238	1404
164	1238	1404
165	1238	1404
166	1238	1404
167	1238	1404
168	1238	1404
169	1238	1404
170	1291	1346
171	1291	1346
172	1291	1346
173	1291	1346
174	1291	1346
175	1238	1404
176	1238	1404
177	1224	1446
178	1224	1446
179	1224	1446
180	1291	1346
181	1238	1404
182	1224	1446
183	1224	1446
184	1291	1346
185	1291	1346
186	1238	1404
187	1238	1404
188	1291	1346
189	1224	1446
190	1224	1446
191	1224	1446
192	1224	1446
193	1291	1346
194	1291	1346
195	1291	1346
196	1291	1346
197	1291	1346
198	1291	1346
199	1238	1404
200	1238	1404
201	1238	1404
202	1238	1404
203	1291	1346
204	1291	1346
205	1291	1346
206	1291	1346
207	1291	1346
208	1238	1404
209	1238	1404
210	1224	1446
211	1238	1404
212	1238	1404
213	1238	1404
214	1238	1404
215	1238	1404
216	1224	1446
217	1224	1446
218	1291	1346
219	1291	1346
220	1291	1346
221	1291	1346
222	1238	1404
223	1224	1446
224	1238	1404
225	1224	1446
226	1224	1446
227	1291	1346
228	1291	1346
229	1291	1346
230	1291	1346
231	1238	1404
232	1238	1404
233	1238	1404
234	1238	1404
235	1238	1404
236	1238	1404
237	1238	1404
238	1238	1404
239	1238	1404
240	1238	1404
241	1238	1404
242	1238	1404
243	1224	1446
244	1224	1446
245	1224	1446
246	1291	1346
247	1291	1346
248	1224	1446
249	1291	1346
250	NA	1685
251	1291	1346
252	1238	1404
253	1238	1404
254	1238	1404
255	1238	1404
256	1224	1446
257	1291	1346
258	1238	1404
259	1291	1346
260	1291	1346
261	NA	1685
262	NA	1685
263	NA	1685
264	1238	1404
265	1421	1687
266	1421	1687
267	1421	1687
268	1421	1687
269	1421	1687
270	1421	1687
271	1421	1687
272	1421	1687
273	1421	1687
274	1421	1687
275	NA	1685
276	NA	1685
277	NA	1685
278	NA	1685
279	1657	1691
280	1657	1691
281	1657	1691
282	1657	1691
283	1657	1691
284	1657	1691
285	1421	1687
286	1421	1687
287	1421	1687
288	1421	1687
289	1421	1687
290	1421	1687
291	NA	1685
292	NA	1685
293	NA	1685
294	NA	1685
295	1421	1687
296	1421	1687
297	1421	1687
298	1421	1687
299	NA	1685
300	NA	1685
301	NA	1685
302	NA	1685
303	1657	1691
304	1291	1346
305	1421	1687
306	1421	1687
307	1421	1687
308	1664	1799
309	1664	1799
310	1664	1799
311	1664	1799
312	1664	1799
313	1722	1850
314	1722	1850
315	1729	1860
316	1729	1860
317	1729	1860
318	1729	1860
319	1722	1850
320	1722	1850
321	1722	1850
322	1722	1850
323	1722	1850
324	1722	1850
325	1722	1850
326	1729	1860
327	1722	1850
328	1729	1860
329	1722	1850
330	1722	1850
331	1722	1850
332	1729	1860
333	1729	1860
334	1729	1860
335	1729	1860
336	1729	1860
337	1722	1850
338	1722	1850
339	1729	1860
340	1729	1860
341	1722	1850
342	1722	1850
343	1722	1850
344	1722	1850
345	1722	1850
346	1722	1850
347	1722	1850
348	1729	1860
349	1729	1860
350	1729	1860
351	1722	1850
352	1722	1850
353	1722	1850
354	2120	2193
355	2120	2193
356	2120	2193
357	2120	2193
358	2120	2193
359	2120	2193
360	2120	2193
361	2120	2193
362	2120	2193
363	2120	2193
364	2120	2193
365	2120	2193
366	2120	2193
367	2120	2193
368	2120	2193
369	2120	2193
370	2120	2193
371	2120	2193
372	2120	2193
373	2120	2193
374	2120	2193
375	2120	2193
376	2120	2193
377	2120	2193
378	2120	2193
379	2120	2193
380	2120	2193
381	2120	2193
382	2120	2193
383	2120	2193
384	2120	2193
385	2120	2193
386	2120	2193
387	2120	2193
