# Supplementary material for: Evolutionary and ecological processes influencing chemical defense variation in an aposematic and mimetic Heliconius butterfly
Source: PeerJ. 2021 Jun 18;9:e11523. doi: 10.7717/peerj.11523 (PMC8216171; doi:10.7717/peerj.11523)
Supplement: Supplemental Information 8 [file peerj-09-11523-s008.csv]

Sample_id	Treatment	Origin	LC_MS_id	Wet_mass_g	Dry_mass_mg	Passibiflorin_ug/mg_dry_weight	Passibiflorin_Triglycoside_ug/mg_dry_weight	Tetraphyllin_A_ug/mg_dry_weight	Total_cyanogens_ug/mg_dry_weight
WW_A	Wet	Wet	1	0,4779	94,4	4,98	0,155702757	0	5,135702757
WW_B	Wet	Wet	2	0,3777	97,5	5,14	0,22080867	0	5,36080867
WW_C	Wet	Wet	3	0,2561	51,7	10,53	0,421970063	0	10,95197006
WW_D	Wet	Wet	4	0,2967	64,4	10,13	0,649151172	0	10,77915117
WW_E	Wet	Wet	5	0,3037	75,5	6,86	0,261345038	0	7,121345038
WW_F	Wet	Wet	6	0,3735	95,4	5,14	0	0	5,14
WW_G	Wet	Wet	7	0,3463	70,2	7,84	0,256479286	0	8,096479286
WW_H	Wet	Wet	8	0,3693	76,1	7,28	0,302150973	0	7,582150973
WW_I	Wet	Wet	9	0,41	91,7	3,38	0	0	3,38
WW_J	Wet	Wet	10	0,3516	73,6	5,8	0	0	5,8
WW_K	Wet	Wet	11	0,3528	79,3	8,58	0,509234733	0	9,089234733
WW_L	Wet	Wet	12	0,2637	55,1	9,89	0,367480662	0	10,25748066
WW_M	Wet	Wet	13	0,4078	113,7	5,13	0,21429567	0	5,34429567
WW_N	Wet	Wet	14	0,4111	69,4	8,31	0,375728391	0	8,685728391
WW_O	Wet	Wet	15	0,2703	66,8	8,27	0,379764914	0	8,649764914
WW_P	Wet	Wet	16	0,2911	63,5	8,76	0,255194429	0	9,015194429
WW_Q	Wet	Wet	17	0,3754	73,7	7,97	0,450820625	0	8,420820625
WW_R	Wet	Wet	18	0,3156	74,3	6,32	0,206689892	0	6,526689892
WW_S	Wet	Wet	19	0,3474	74,9	8,6	0,446729981	0	9,046729981
WW_T	Wet	Wet	20	0,2784	56,6	10,38	0,498709682	0	10,87870968
ST_A	Std	Std	21	0,4759	97,9	6,88	0,507469021	0	7,387469021
ST_B	Std	Std	22	0,3126	65,7	10,03	0,68872834	0	10,71872834
ST_C	Std	Std	23	0,5352	115,5	5,88	0,48855805	0	6,36855805
ST_D	Std	Std	24	0,5406	116,5	5,35	0	0	5,35
ST_E	Std	Std	25	0,4989	117,7	5,54	0,369792976	0	5,909792976
ST_F	Std	Std	26	0,472	115,4	5,99	0,47318311	0	6,46318311
ST_G	Std	Std	27	0,4056	86,1	7,66	0,594118075	0	8,254118075
ST_H	Std	Std	28	0,2964	78,7	6,59	0,370085374	0	6,960085374
ST_I	Std	Std	29	0,3339	60,7	11,31	0	0	11,31
ST_J	Std	Std	30	0,4156	108,1	6,28	0,446995173	0	6,726995173
ST_K	Std	Std	31	0,4462	101,9	6,89	0,54453831	0	7,43453831
ST_L	Std	Std	32	0,5155	119	4,9	0,392836048	0	5,292836048
ST_M	Std	Std	33	0,5163	138,3	5,7	0,470580532	0	6,170580532
ST_N	Std	Std	34	0,5187	135,7	4,37	0	0	4,37
ST_O	Std	Std	35	0,3949	98	7,82	0,568568357	0	8,388568357
ST_P	Std	Std	36	0,3878	89,4	8,04	0,626686105	0	8,666686105
ST_Q	Std	Std	37	0,396	88,2	8,49	0,60782236	0	9,09782236
ST_R	Std	Std	38	0,3708	82,5	8,31	0,605593204	0	8,915593204
ST_S	Std	Std	39	0,5307	136,3	5,43	0,40748529	0	5,83748529
ST_T	Std	Std	40	0,4739	117,6	6,55	0,527485848	0	7,077485848
WD_A	Dry	Wet	41	0,4442	114,3	4,1	0,18785396	0	4,28785396
WD_B	Dry	Wet	42	0,3477	78,6	6,41	0,224284706	0	6,634284706
WD_C	Dry	Wet	43	0,3212	72,8	5,93	0,250043484	0	6,180043484
WD_D	Dry	Wet	44	0,2707	58,5	8,98	0,359717502	0	9,339717502
WD_E	Dry	Wet	45	0,3703	87	6,29	0,291952736	0	6,581952736
WD_F	Dry	Wet	46	0,2659	58,5	8,46	0,280325173	0	8,740325173
WD_G	Dry	Wet	47	0,2827	66,4	6,01	0,160234505	0	6,170234505
WD_H	Dry	Wet	48	0,3017	64,3	7,46	0,379726742	0	7,839726742
WD_I	Dry	Wet	49	0,2722	58,7	9,23	0,547336888	0	9,777336888
WD_J	Dry	Wet	50	0,2359	67,4	5,6	0,177743671	0	5,777743671
WD_K	Dry	Wet	51	0,3227	71,5	7,76	0,32880903	0	8,08880903
WD_L	Dry	Wet	52	0,3453	88,4	4,05	0,062999259	0	4,112999259
WD_M	Dry	Wet	53	0,355	80,6	3,91	0	0	3,91
WD_N	Dry	Wet	54	0,3664	80,9	5,31	0	0	5,31
WD_O	Dry	Wet	55	0,3787	85,9	6,29	0,274554385	0	6,564554385
WD_P	Dry	Wet	56	0,2973	57,2	13,13	0,949283229	0	14,07928323
WD_Q	Dry	Wet	57	0,3529	75,7	6,35	0,25417252	0	6,60417252
WD_R	Dry	Wet	58	0,3088	65,6	7,93	0,307068189	0	8,237068189
WD_S	Dry	Wet	59	0,3107	55,2	10,56	0,611040618	0	11,17104062
WD_T	Dry	Wet	60	0,3948	100,3	3,62	0	0	3,62
DD_A	Dry	Dry	61	0,233	48,4	13,88	1,08832161	0,352262853	15,32058446
DD_B	Dry	Dry	62	0,5514	141,7	1,14	0	0	1,14
DD_C	Dry	Dry	63	0,5443	160,6	0,96	0	0	0,96
DD_D	Dry	Dry	64	0,3196	65,4	9,26	0,845659513	0,666826901	10,77248641
DD_E	Dry	Dry	65	0,5199	113,7	5,87	0,469948192	0,126980914	6,466929106
DD_F	Dry	Dry	66	0,2806	70	6,32	0,423992112	0,575544622	7,319536734
DD_G	Dry	Dry	67	0,3929	125,3	1,13	0	0	1,13
DD_H	Dry	Dry	68	0,2649	78,9	6,12	0,441677903	0,181399103	6,743077006
DD_I	Dry	Dry	69	0,4276	115,4	0,57	0	0	0,57
DD_J	Dry	Dry	70	0,2871	79,4	6,38	0,541489462	0,497358832	7,418848294
DD_K	Dry	Dry	71	0,2878	101,5	3,93	0,178861868	0,063684284	4,172546152
DD_L	Dry	Dry	72	0,3507	117,3	3,4	0,183301465	0,07795409	3,661255555
DD_M	Dry	Dry	73	0,4327	144,2	2,09	0,06069259	0	2,15069259
DD_N	Dry	Dry	74	0,2784	90,6	4,65	0,242867872	0,120553756	5,013421628
DD_O	Dry	Dry	75	0,2917	100,9	2,51	0	0	2,51
DD_P	Dry	Dry	76	0,4384	117,7	3,02	0,170914332	0,25987462	3,450788952
DD_Q	Dry	Dry	77	0,3698	107,4	4,19	0,191160302	0,125706256	4,506866558
DD_R	Dry	Dry	78	0,3618	98,1	3,68	0,156062255	0	3,836062255
DD_S	Dry	Dry	79	0,269	89,8	5,66	0,37322786	0	6,03322786
DD_T	Dry	Dry	80	0,3289	86,9	6,45	0,506978299	0,376663026	7,333641325
DW_A	Wet	Dry	81	0,4859	105,1	7,18	0,567218249	0	7,747218249
DW_B	Wet	Dry	82	0,4402	94,3	5,78	0,40299015	0	6,18299015
DW_C	Wet	Dry	83	0,3662	78,8	8,81	0,676398933	0	9,486398933
DW_D	Wet	Dry	84	0,3525	64,6	11,64	0,875837406	0	12,51583741
DW_E	Wet	Dry	85	0,1883	68,3	7,62	0,379230761	0	7,999230761
DW_F	Wet	Dry	86	0,2888	67	9,5	0,64196129	0	10,14196129
DW_G	Wet	Dry	87	0,3569	68,8	9,39	0,565756443	0	9,955756443
DW_H	Wet	Dry	88	0,364	75,2	9,48	0,648321084	0	10,12832108
DW_I	Wet	Dry	89	0,3275	103,2	3,74	0	0	3,74
DW_J	Wet	Dry	90	0,3531	69	12,29	0,855583768	0	13,14558377
DW_K	Wet	Dry	91	0,3824	76,2	8,9	0,612426597	0	9,512426597
DW_L	Wet	Dry	92	0,4533	86,7	8,31	0,611239666	0	8,921239666
DW_M	Wet	Dry	93	0,3143	66,8	9,91	0,693413543	0	10,60341354
DW_N	Wet	Dry	94	0,4156	88,2	7,85	0,587288035	0	8,437288035
DW_O	Wet	Dry	95	0,396	80,2	9,49	0,71640868	0	10,20640868
DW_P	Wet	Dry	96	0,2255	68,1	7,06	0,289671411	0	7,349671411
DW_Q	Wet	Dry	97	0,3799	86	4,27	0	0	4,27
DW_R	Wet	Dry	98	0,3169	94,9	7,46	0,578995494	0	8,038995494
DW_S	Wet	Dry	99	0,2931	66,5	10,98	0,710141151	0	11,69014115
DW_T	Wet	Dry	100	0,4849	126,3	3,98	0,264013113	0	4,244013113
