# Supplementary material for: Evolutionary and ecological processes influencing chemical defense variation in an aposematic and mimetic Heliconius butterfly
Source: PeerJ. 2021 Jun 18;9:e11523. doi: 10.7717/peerj.11523 (PMC8216171; doi:10.7717/peerj.11523)
Supplement: Supplemental Information 9 [file peerj-09-11523-s009.csv]

Sample_id	Panama_Population	LC_MS_id	Dry_mass_mg	Passibiflorin_ug/mg_dry_mass	Passibiflorin_triglyc_ug/mg_dry_mass	TetraphyllinA_ug/mg_dry_mass	Total_CNglc_ug/mg_dry_mass
PB1	dry	101	167,9	2,12	0,165327666	0	2,285327666
PB10	dry	102	75,5	7,84	0,633700237	0	8,473700237
PB12	dry	103	73,7	8,05	0,515392192	0	8,565392192
PB13	dry	104	66,9	9,3	0,756212077	0	10,05621208
PB15	dry	105	25,5	21,35	1,443817467	0	22,79381747
PB16	dry	106	91,8	7,23	0,602983942	0	7,832983942
PB17	dry	107	36,5	17,42	1,499089343	0	18,91908934
PB2	dry	108	164,7	2,48	0,214773248	0	2,694773248
PB20	dry	109	52,7	9,49	0,721210952	0	10,21121095
PB21	dry	110	84,6	8,73	0,752410054	0	9,482410054
PB22	wet	111	35,9	15,64	0,966211835	0	16,60621184
PB23	wet	112	51,6	11,36	0,769145353	0	12,12914535
PB24	wet	113	45,6	11,34	0,513228415	0	11,85322842
PB26	wet	114	48,1	12,2	0,881093298	0	13,0810933
PB28	wet	115	24,4	18,51	0,550723234	0	19,06072323
PB29	dry	116	47	12,38	0,765170298	0	13,1451703
PB3	dry	117	38,5	6,24	0,244674494	0	6,484674494
PB30	wet	118	24,5	18,34	0,530120237	0	18,87012024
PB32	wet	119	20,5	24,58	1,197148133	0	25,77714813
PB34	wet	120	24,2	23,27	1,710987055	0	24,98098706
PB36	wet	121	21,2	25,9	1,266227771	0	27,16622777
PB38	wet	122	22,9	19,77	0,901281128	0	20,67128113
PB4	dry	123	31,3	15,44	1,233016789	1,84	18,51301679
PB40	wet	124	59,3	7,46	0,371517543	0	7,831517543
PB42	wet	125	28,4	17,05	1,14134061	0	18,19134061
PB44	wet	126	35,8	14,2	0,751461772	0	14,95146177
PB45	int	127	25,8	23,14	1,327127159	0	24,46712716
PB46	int	128	37,9	15,29	1,426232439	0	16,71623244
PB47	int	129	39,2	12,38	1,115883844	0	13,49588384
PB49	wet	130	56,2	9,26	0,510956547	0	9,770956547
PB5	dry	131	99,3	4,18	0,42848935	0,39	4,99848935
PB50	wet	132	31,1	12,96	0,455837575	0	13,41583758
PB53	wet	133	25	24,2	1,646644749	0	25,84664475
PB57	wet	134	42,3	14,78	1,07313438	0	15,85313438
PB6	dry	135	218	0,89	0,066843265	0,03	0,986843265
PB61	wet	136	19,2	22,45	0,743535044	0	23,19353504
PB64	wet	137	86,3	3,06	0,121588581	0	3,181588581
PB65	int	138	105,3	5,03	0,36689484	0	5,39689484
PB7	dry	139	13,5	44,81059727	2,691863608	0	47,50246087
PB8	dry	140	66,2	8,33	0,567182881	0	8,897182881
PB9	dry	141	45,5	12,27	0,892561993	0	13,16256199
BI_17	dry	142	10,7	13,24	0	0	13,24
BI_24	dry	143	57,4	8,31	0,44	0	8,75
BI_10a	int	144	18,9	21,93	0,78	0	22,71
BI_10c	int	145	25	25,28	1,53	0	26,81
BI_11	int	146	42,8	5,46	0	0	5,46
BI_19	int	147	31,6	19,16	1,35	0	20,51
BI_20a	int	148	58,7	11,02	0,87	0	11,89
BI_23a	int	149	16	37,65	2,41	0,96	41,02
BI_25b	int	150	11,3	46,86	1,65	0	48,51
BI_8a	wet	151	16,3	35,56	2,11	0	37,67
